# Supplementary material for: A defined N6-methyladenosine (m6A) profile conferred by METTL3 regulates muscle stem cell/myoblast state transitions
Source: Cell Death Discov. 2020 Sep 29;6:95. doi: 10.1038/s41420-020-00328-5 (PMC7524727; doi:10.1038/s41420-020-00328-5)
Supplement: Supplementary file 4 — Supplementary Table 1 [file 41420_2020_328_MOESM4_ESM.xlsx]

## Sheet: Supplementary Table 1
Transcripts enriched in m6A-modifications in GM vs. 3d DM
#fold_change >= 1.500 #p-value cut-off <= 0.05 #q-value cut-off <= 1.00 #Condition pair: up_GM_vs_DM mRNA: protein_coding RNA. Column A: Chromosome, Chromosome or scaffold on which the peak resides. Column B: Peak_start, Position from which the peak starts. Column C: Peak_end, Position with which the peak ends. Column D: Trans_id, Transcript id with the MeRIP peak. Column E: Gene_name, The host g…
Peak informations											Peak annotation
Chromosome	Peak_start	Peak_end	Trans_id	Gene_name	Strand	P_value	fold_change	blockCount	blockSizes	blockStarts	RNA_length	Peak_region
chr19	5711035	5716421	ENSMUST00000049295.14	Ehbp1l1	-	4.89779e-09	1.69819	2	3,626,	0,4760	6404	cds
chr7	44250614	44251984	ENSMUST00000107950.8	2410002F23Rik	+	3.89045e-06	1.56049	1	1370,	0	3336	cds, utr3, utr5
chr6	120969473	120982658	ENSMUST00000212333.1	Mical3	-	0.0147911	2.47942	3	19,245,127,	0,3929,13058	3419	cds
chr17	12983460	12985953	ENSMUST00000160781.7	Wtap	-	0.0158489	1.93992	2	52,38,	0,2455	2442	utr5, cds
chr9	49523625	49543030	ENSMUST00000194844.1	Ncam1	-	0.0194984	7.51618	5	21,42,48,15,20,	0,11583,13364,18262,19385	146	cds
chr5	138755796	138756096	ENSMUST00000026972.7	Fam20c	+	0.000128825	2.26577	1	300,	0	3582	cds
chr4	124849545	124850413	ENSMUST00000137769.2	1110065P20Rik	-	0.000630957	1.56049	2	417,182,	0,686	659	cds, utr3, utr5
chr6	90382245	90382867	ENSMUST00000203493.1	Zxdc	+	0.00660693	1.805	1	622,	0	1035	utr3, cds
chr8	27121185	27122056	ENSMUST00000033876.13	Adgra2	+	0.0223872	1.60882	1	871,	0	5760	utr3, cds
chr7	44816382	44830804	ENSMUST00000207103.1	Nup62	+	5.01187e-15	1.54756	2	96,2318,	0,12104	2414	cds, utr3, utr5
chr8	27053433	27053851	ENSMUST00000211393.1	Plpbp	+	0.00616595	1.56374	1	418,	0	2143	utr3
chr7	27637095	27638170	ENSMUST00000085917.4	Akt2	+	0.000104713	1.54435	2	99,109,	0,966	1392	utr3, cds
chr12	112744140	112744798	ENSMUST00000092279.6	Cep170b	+	0.018197	1.80751	3	23,52,134,	0,382,524	3817	cds
chr6	120934667	120946584	ENSMUST00000212333.1	Mical3	-	0.0301995	1.95613	4	185,74,100,32,	0,265,506,11885	3419	utr3, cds
chr15	36790843	36793210	ENSMUST00000151635.1	Ywhaz	-	1.8197e-06	1.63014	2	145,43,	0,2324	188	cds, utr5
chr3	58416032	58416693	ENSMUST00000099090.6	Tsc22d2	+	0.00141254	1.56699	1	661,	0	9799	cds
chr3	105003617	105005079	ENSMUST00000098763.6	Cttnbp2nl	-	3.46737e-06	1.5966	1	1462,	0	4834	utr3, cds
chr11	98950346	98966437	ENSMUST00000068133.9	Rara	+	0.0194984	1.51782	2	449,91,	0,16000	3384	utr5, cds
chr11	120973162	120991092	ENSMUST00000070575.13	Csnk1d	-	0.00239883	1.54007	4	32,149,111,158,	0,658,10070,17772	3500	utr5, cds
chr11	53543854	53544095	ENSMUST00000108987.7	Sept8	+	0.00213796	1.70882	1	241,	0	4436	utr3
chr7	44250761	44251986	ENSMUST00000188382.1	2410002F23Rik	+	1.1749e-05	1.56374	1	1225,	0	2301	cds, utr3
chr15	89371516	89371993	ENSMUST00000088717.6	Ncaph2	+	3.54813e-05	1.56699	1	477,	0	3302	utr3
chr8	105285562	105288812	ENSMUST00000212219.1	4931428F04Rik	-	0.0281838	1.90396	2	307,20,	0,3230	2044	utr5, cds
chr9	21401074	21401315	ENSMUST00000216892.1	Ilf3	+	0.0398107	1.65634	1	241,	0	3684	utr3
chrX	74016585	74017435	ENSMUST00000114360.9	Irak1	-	0.0057544	1.5042	2	112,306,	0,544	2441	cds
chr15	75974980	75975631	ENSMUST00000109966.7	Zfp707	+	0.0047863	1.67481	1	651,	0	1803	utr3, cds
chr1	59482453	59482573	ENSMUST00000114246.3	Fzd7	+	0.0436516	2.67586	1	120,	0	4532	utr5
chr17	47867132	47869104	ENSMUST00000113265.7	Foxp4	-	1.90546e-07	1.60659	2	1671,1,	0,1971	3999	utr3, cds
chr17	45566746	45566807	ENSMUST00000224905.1	Slc35b2	+	0.0102329	2.11404	1	61,	0	1906	cds
chr17	47867763	47869106	ENSMUST00000113263.7	Foxp4	-	3.23594e-08	1.77031	2	1040,3,	0,1340	3156	utr3, cds
chr10	81192864	81192983	ENSMUST00000219850.1	Dapk3	+	0.011749	2.05623	1	119,	0	1482	cds, utr3
chr14	54469654	54469743	ENSMUST00000228407.1	Lrp10	+	0.00165959	1.90396	1	89,	0	818	utr3
chr16	4001200	4001552	ENSMUST00000171658.1	Slx4	-	0.0239883	3.07375	1	352,	0	673	cds, utr5
chr2	164892599	164892869	ENSMUST00000041643.3	Pcif1	+	0.017378	1.98481	1	270,	0	5772	utr3
chr7	44250760	44251984	ENSMUST00000107949.7	2410002F23Rik	+	1.07152e-05	1.56699	1	1224,	0	3610	cds, utr3
chr4	134537891	134538701	ENSMUST00000060435.6	Selenon	-	7.07946e-05	1.55941	1	810,	0	3445	utr3
chr2	157469849	157470355	ENSMUST00000109529.1	Src	+	0.00851138	1.60103	1	506,	0	2020	utr3, cds
chr7	16276558	16282512	ENSMUST00000041010.14	Ccdc9	-	0.00537032	1.50733	6	71,47,182,174,84,156,	0,168,1798,4039,4299,5798	2379	cds
chr2	153401220	153401700	ENSMUST00000227428.1	Asxl1	+	0.000114815	1.7219	1	480,	0	6981	cds
chr17	33911470	33912187	ENSMUST00000174146.1	Daxx	+	0.00234423	1.63014	2	599,30,	0,687	2424	cds
chr18	73649902	73658843	ENSMUST00000025393.13	Smad4	-	0.0338844	1.55509	4	7,51,117,65,	0,7292,8665,8876	3384	cds
chr7	29784322	29784889	ENSMUST00000122387.1	Zfp30	+	0.0123027	2.36199	1	567,	0	3342	utr5
chr17	35875073	35875462	ENSMUST00000144382.7	Ppp1r18	+	0.000251189	1.57243	1	389,	0	2536	utr3
chr5	125030045	125030774	ENSMUST00000086083.10	Ncor2	-	0.00134896	1.6245	2	181,89,	0,640	8575	cds
chr5	35032010	35039307	ENSMUST00000114283.7	Rgs12	+	6.76083e-07	2.18859	2	424,145,	0,7152	2628	cds
chr5	57718765	57719960	ENSMUST00000068110.9	Pcdh7	+	0.00301995	1.54971	1	1195,	0	5611	utr5, cds
chr3	95626849	95631597	ENSMUST00000058230.12	Ensa	+	1e-05	1.57352	3	25,167,166,	0,1691,4582	1130	cds, utr3
chr15	25364856	25413698	ENSMUST00000228597.1	Basp1	-	1.20226e-06	1.87254	3	62,154,147,	0,23357,48695	363	cds, utr5
chr2	27760434	27760851	ENSMUST00000166775.7	Rxra	+	0.040738	1.60214	1	417,	0	3216	utr3
chr6	128357364	128358153	ENSMUST00000223237.1	Rhno1	-	0.000147911	1.55725	1	789,	0	1081	cds, utr3
chr5	113764194	113771525	ENSMUST00000019118.7	Sart3	-	0.0186209	1.94531	2	5,205,	0,7126	4447	cds
chr18	42524213	42536211	ENSMUST00000025375.13	Tcerg1	+	0.000138038	1.81127	4	139,243,63,34,	0,6434,10871,11964	4152	cds
chr9	44500774	44501896	ENSMUST00000074989.6	Bcl9l	+	0.00467735	1.6644	2	356,95,	0,1027	5339	cds
chr5	125030027	125030787	ENSMUST00000111393.7	Ncor2	-	0.000933254	1.62676	2	199,102,	0,658	8661	cds
chr6	48596923	48597164	ENSMUST00000135151.2	Repin1	+	0.018197	2.23457	1	241,	0	3057	cds
chr14	31171365	31171601	ENSMUST00000169628.7	Nisch	-	9.54993e-05	1.62902	1	236,	0	1204	cds, utr3
chr5	143244727	143245056	ENSMUST00000077485.10	Zfp12	+	0.0489779	1.95206	1	329,	0	4294	cds
chr11	3913254	3913555	ENSMUST00000051207.1	Slc35e4	-	6.45654e-05	1.70764	1	301,	0	3059	utr5
chr7	83895635	83897767	ENSMUST00000130103.1	Mesd	+	0.00524807	1.75321	2	127,18,	0,2114	489	cds
chr5	81794360	81795347	ENSMUST00000118078.7	Adgrl3	+	0.000776247	1.72548	1	987,	0	4871	utr3
chr16	43618589	43619039	ENSMUST00000079441.12	Zbtb20	+	0.000676083	2.18859	1	450,	0	3086	utr3, cds
chr17	57263249	57263398	ENSMUST00000019631.10	Trip10	+	0.000467735	2.51403	1	149,	0	2224	utr3
chr15	73586180	73586750	ENSMUST00000132607.1	Slc45a4	-	0.0104713	1.70645	1	570,	0	2457	cds
chr11	70451948	70453240	ENSMUST00000151013.7	Med11	+	0.00380189	1.61888	3	145,131,139,	0,259,1153	445	cds, utr3, utr5
chr11	106567802	106568012	ENSMUST00000042780.13	Tex2	-	0.0223872	2.36199	1	210,	0	4934	cds
chr9	67220680	67221490	ENSMUST00000040025.13	Tln2	-	0.00204174	1.57026	1	810,	0	12132	utr3, cds
chr3	129218483	129218897	ENSMUST00000172645.7	Pitx2	+	0.000131826	1.55725	1	414,	0	915	utr3, cds
chr12	70894962	70899664	ENSMUST00000057859.8	Frmd6	+	0.000190546	1.85703	3	46,92,281,	0,2379,4421	4662	cds
chr9	40293534	40294043	ENSMUST00000216821.1	Gramd1b	-	0.0234423	2.12874	1	509,	0	7445	utr3
chr2	125563386	125564074	ENSMUST00000089776.2	Cep152	-	0.0281838	1.92519	1	688,	0	5768	utr3, cds
chr1	136625658	136626018	ENSMUST00000047734.14	Zfp281	+	0.0239883	1.84805	1	360,	0	4933	cds
chr10	88746606	88747361	ENSMUST00000004470.8	Utp20	-	0.00363078	1.61552	2	453,86,	0,669	8821	utr3, cds
chr13	3882689	3893374	ENSMUST00000222504.1	Net1	-	0.00891251	1.65979	2	306,82,	0,10603	447	utr3, cds
chr5	139426904	139427800	ENSMUST00000066211.4	Gper1	+	0.00125893	1.68763	1	896,	0	2537	cds, utr3
chr4	80910734	80954348	ENSMUST00000055922.3	Lurap1l	+	8.51138e-08	1.56699	2	911,786,	0,42828	3066	utr5, utr3, cds
chr8	13018926	13019494	ENSMUST00000110876.8	Mcf2l	+	0.0288403	2.11404	1	568,	0	5253	utr3
chr6	119937371	119937821	ENSMUST00000088646.11	Wnk1	-	3.80189e-06	1.64148	1	450,	0	8364	cds
chr17	23760301	23761095	ENSMUST00000045517.9	Flywch1	-	0.00281838	1.5305	2	166,489,	0,305	2798	cds
chr5	100368301	100373484	ENSMUST00000182433.7	Sec31a	-	0.018197	1.65634	3	51,39,60,	0,1294,5123	1195	cds
chr9	44262478	44262838	ENSMUST00000169651.2	Nlrx1	-	0.0436516	7.31065	1	360,	0	3621	cds
chr6	17340377	17340766	ENSMUST00000115453.1	Cav1	+	9.12011e-05	1.56591	1	389,	0	2746	utr3
chr5	111288192	111288822	ENSMUST00000156290.8	Ttc28	+	0.0331131	1.59107	1	630,	0	10688	utr3
chr18	12155253	12155611	ENSMUST00000025270.6	Riok3	+	7.76247e-05	1.58667	1	358,	0	3661	cds, utr3
chr13	21779941	21780239	ENSMUST00000080511.2	Hist1h1b	-	0.00794328	1.94396	1	298,	0	743	cds
chr3	88536396	88537505	ENSMUST00000172699.1	Mex3a	+	0.00169824	1.66671	1	1109,	0	5778	cds, utr3
chr8	4255511	4255825	ENSMUST00000208110.1	Snapc2	+	0.00199526	1.83783	1	314,	0	428	cds, utr3
chr2	168231756	168232385	ENSMUST00000099071.4	Mocs3	+	0.0107152	1.50212	1	629,	0	1973	utr3, cds
chr13	76062039	76062370	ENSMUST00000120573.2	Arsk	-	0.0128825	3.05252	1	331,	0	3657	utr3, cds
chr9	20926506	20941460	ENSMUST00000004202.16	Dnmt1	-	0.000269153	1.53156	13	48,81,43,65,82,41,85,41,79,32,76,79,88,	0,124,299,600,2541,3618,5608,8012,10036,10655,11564,13969,14866	5367	cds
chr5	93093450	93139511	ENSMUST00000202308.3	Sept11	+	0.0040738	1.83528	2	147,63,	0,45998	1792	utr5, cds
chr16	32679687	32680406	ENSMUST00000115124.7	Tnk2	+	0.000954993	1.70764	1	719,	0	4424	cds
chr10	4368119	4369016	ENSMUST00000100078.9	Zbtb2	-	0.00851138	1.66094	1	897,	0	3226	utr3, cds
chr7	141495285	141496003	ENSMUST00000153191.7	Chid1	-	0.000831764	1.90924	1	718,	0	4182	utr3
chr11	78022513	78025034	ENSMUST00000049167.13	Phf12	+	0.000275423	1.58227	3	3,793,74,	0,513,2447	4410	cds
chr19	45007690	45009310	ENSMUST00000026227.2	Twnk	+	0.0177828	1.68413	2	685,31,	0,1589	3488	cds
chr3	87535657	87536737	ENSMUST00000119109.7	Etv3	+	0.00691831	1.71951	1	1080,	0	5309	cds, utr3
chr5	92604949	92605809	ENSMUST00000050952.3	Stbd1	+	5.62341e-07	1.54007	1	860,	0	1985	cds, utr3
chr17	12924759	12926435	ENSMUST00000043923.11	Acat3	-	0.0436516	1.57135	3	71,111,58,	0,508,1618	2123	cds
chr15	83576537	83576836	ENSMUST00000016901.3	Ttll12	-	0.00301995	1.68413	1	299,	0	3220	utr3
chr3	103802881	103803481	ENSMUST00000029435.14	Dclre1b	-	0.040738	1.78509	1	600,	0	4345	utr3, cds
chr14	31138782	31139111	ENSMUST00000226975.1	Nt5dc2	+	2.39883e-05	1.54221	1	329,	0	1462	cds, utr3
chr10	99018894	99019394	ENSMUST00000220124.1	Atp2b1	+	0.000194984	2.12874	2	3,117,	0,383	1460	cds
chr5	100443914	100444273	ENSMUST00000046154.11	Lin54	-	0.0389045	1.8226	1	359,	0	4451	utr3, cds
chr19	26751893	26774220	ENSMUST00000175953.2	Smarca2	+	0.0128825	2.39496	4	148,106,102,48,	0,19044,19614,22279	692	cds
chr18	60986019	60986407	ENSMUST00000025519.10	Camk2a	+	0.0234423	3.31728	1	388,	0	3244	utr3
chr17	6233690	6250861	ENSMUST00000137063.1	Tulp4	+	0.000123027	2.09943	3	534,99,80,	0,7414,17091	2019	cds
chr11	100576607	100579032	ENSMUST00000103120.4	Cnp	+	0.0295121	1.66094	2	298,120,	0,2305	2357	cds
chr7	127015405	127016763	ENSMUST00000206416.1	Pagr1a	-	2.63027e-05	1.98481	3	64,83,206,	0,794,1152	558	cds, utr3
chr12	95779047	95779108	ENSMUST00000110117.1	Flrt2	+	0.0467735	2.88786	1	61,	0	3223	cds
chr8	26978844	26979321	ENSMUST00000154256.2	Zfp703	+	2.18776e-06	2.08493	1	477,	0	3152	cds
chr6	113309962	113315009	ENSMUST00000204626.2	Brpf1	+	0.0112202	1.51257	2	446,419,	0,4628	4381	cds
chr2	91932826	91933517	ENSMUST00000111303.1	Dgkz	-	9.54993e-07	1.61552	1	691,	0	4169	cds, utr3
chr5	35032020	35039316	ENSMUST00000087684.10	Rgs12	+	6.16595e-07	2.20381	2	414,154,	0,7142	4713	cds
chr17	46667457	46669992	ENSMUST00000024766.6	Rrp36	-	0.000398107	1.55617	2	629,88,	0,2447	1195	cds, utr3
chr6	137499638	137512172	ENSMUST00000147526.7	Eps8	-	0.000141254	1.62563	5	87,109,134,181,24,	0,896,5749,9443,12510	2019	cds
chr2	167689179	167689328	ENSMUST00000070642.3	Cebpb	+	0.000229087	2.37841	1	149,	0	1504	cds
chr15	99470083	99471059	ENSMUST00000040313.4	Bcdin3d	-	0.00131826	1.805	1	976,	0	1271	cds, utr3
chr6	117845164	117845956	ENSMUST00000112861.7	Zfp637	+	8.31764e-05	1.50943	1	792,	0	1202	cds, utr3
chr5	121525144	121525744	ENSMUST00000111782.7	Mapkapk5	-	0.0128825	1.64718	2	95,82,	0,518	969	utr3, cds
chr15	26309241	26309390	ENSMUST00000152841.1	March11	+	0.0162181	3.50642	1	149,	0	1365	utr5, cds
chr10	61580438	61581392	ENSMUST00000049242.8	Lrrc20	+	0.00158489	1.55833	1	954,	0	3216	utr3
chrX	53642577	53643025	ENSMUST00000088779.4	Rtl8a	-	0.000616595	1.65405	1	448,	0	1195	utr3
chr15	82039725	82040085	ENSMUST00000100399.10	Xrcc6	+	0.00239883	1.64832	1	360,	0	3296	utr3, cds
chr11	117813328	117813806	ENSMUST00000120928.1	Syngr2	+	8.70964e-08	1.52838	1	478,	0	1402	cds, utr3
chr6	86107363	86118805	ENSMUST00000204059.2	Add2	+	0.0131826	3.68075	5	111,90,154,126,329,	0,533,2345,3456,11113	8182	utr3, cds
chr1	162696299	162698148	ENSMUST00000182660.7	Prrc2c	-	4.7863e-06	1.55294	2	64,716,	0,1133	11502	cds
chr2	131936454	131937083	ENSMUST00000091288.12	Prnp	+	3.16228e-14	1.64832	1	629,	0	2184	cds
chr19	45012284	45012762	ENSMUST00000026227.2	Twnk	+	0.0213796	1.6449	1	478,	0	3488	utr3
chr2	29738122	29739049	ENSMUST00000091146.11	Rapgef1	+	6.30957e-11	1.83401	1	927,	0	6212	utr3
chr9	67220908	67221478	ENSMUST00000215784.1	Tln2	-	0.000562341	1.8302	1	570,	0	8330	utr3, cds
chr3	60528951	60529281	ENSMUST00000195077.5	Mbnl1	+	0.00141254	1.51572	1	330,	0	1553	utr5
chr11	86757261	86757322	ENSMUST00000060766.15	Cltc	-	0.0213796	1.9066	1	61,	0	6163	utr5, cds
chr12	4850602	4851376	ENSMUST00000220215.1	Wdcp	+	0.0177828	1.8025	1	774,	0	2202	cds
chr8	84726526	84726844	ENSMUST00000098571.4	G430095P16Rik	+	6.16595e-06	2.21914	1	318,	0	721	cds, utr3
chr10	77321895	77322345	ENSMUST00000098374.8	Adarb1	-	0.0346737	2.05623	1	450,	0	6584	cds
chr11	61490001	61491010	ENSMUST00000101085.8	Mapk7	-	4.57088e-05	1.75321	2	503,304,	0,705	3254	cds
chr18	60474784	60475436	ENSMUST00000042710.6	Smim3	-	4.36516e-05	1.93589	1	652,	0	1984	cds, utr3
chr7	101823326	101826516	ENSMUST00000165052.7	Inppl1	-	7.94328e-14	1.52732	6	77,134,667,141,79,11,	0,186,566,2634,2866,3179	4730	cds
chr17	35892686	35892895	ENSMUST00000146451.7	2310061I04Rik	-	0.00141254	2.12874	1	209,	0	2081	cds, utr3
chr9	40293537	40294046	ENSMUST00000119373.8	Gramd1b	-	0.020893	2.15846	1	509,	0	3857	utr3
chr11	101086068	101086440	ENSMUST00000107308.3	Coasy	+	0.0190546	1.62563	2	76,193,	0,179	2386	cds, utr3
chr4	6396236	6396627	ENSMUST00000029910.11	Nsmaf	-	0.0251189	1.52732	1	391,	0	3507	utr3
chr9	78167614	78167884	ENSMUST00000044551.7	Ick	+	0.0389045	1.73267	1	270,	0	6560	cds, utr3
chr1	121476089	121486654	ENSMUST00000112621.1	Ccdc93	+	0.0169824	1.71238	7	59,63,74,82,66,54,52,	0,1745,4725,5906,6511,7197,10513	2338	cds
chr4	132186687	132205687	ENSMUST00000165072.1	Ythdf2	-	0.000912011	1.53794	2	260,174,	0,18826	520	utr3, cds
chr19	37413258	37420662	ENSMUST00000012587.3	Kif11	+	4.46684e-05	1.93187	4	85,143,117,404,	0,3231,4642,7000	4819	cds, utr3
chr13	104217231	104220285	ENSMUST00000022226.5	Ppwd1	-	0.017378	2.09943	2	48,249,	0,2805	2342	cds
chr7	35119558	35120833	ENSMUST00000205391.1	Cebpa	+	0.00870964	2.01391	2	213,587,	0,688	2161	cds, utr3
chr1	97645934	97646225	ENSMUST00000142234.1	D1Ertd622e	-	0.00457088	2.37841	1	291,	0	639	cds
chr2	31797627	31802196	ENSMUST00000028190.12	Abl1	+	1e-12	1.70645	2	100,1991,	0,2578	5794	utr3, cds
chr5	136149337	136150382	ENSMUST00000041048.5	Orai2	-	0.00331131	1.52944	1	1045,	0	3908	utr3
chr9	108572420	108572626	ENSMUST00000192518.1	Dalrd3	+	0.0263027	1.9292	2	41,102,	0,104	201	cds, utr3
chr8	105332065	105333442	ENSMUST00000014922.4	Fhod1	-	0.00338844	1.57026	2	127,533,	0,844	3928	cds
chr6	125361825	125362454	ENSMUST00000032491.14	Tnfrsf1a	+	5.01187e-08	1.59107	1	629,	0	2156	utr3, cds
chr16	46448182	46448510	ENSMUST00000121245.7	Nectin3	-	0.0457088	1.5966	1	328,	0	953	utr5, cds
chr18	53948107	53953413	ENSMUST00000069597.6	Csnk1g3	+	0.0165959	1.63467	3	47,24,169,	0,537,5137	4394	utr3, cds
chr1	58828900	58844783	ENSMUST00000165549.7	Casp8	+	0.0030903	1.50629	5	111,54,62,142,440,	0,195,2705,4732,15443	1917	cds
chr8	119956699	119956869	ENSMUST00000134729.1	Usp10	+	0.0057544	1.93455	1	170,	0	424	cds, utr3
chr6	91489989	91491242	ENSMUST00000032182.4	Xpc	-	0.0288403	2.09943	2	277,22,	0,1231	3634	utr3, cds
chr16	4762669	4764655	ENSMUST00000140367.7	Hmox2	+	0.00724436	1.74473	3	8,118,50,	0,1059,1936	584	cds
chr11	5060371	5062237	ENSMUST00000056649.12	Gas2l1	-	1.58489e-13	1.67597	2	1446,83,	0,1783	2847	utr3, cds
chrX	152223117	152223953	ENSMUST00000096275.4	Iqsec2	+	0.0251189	1.59549	1	836,	0	5252	utr3
chr1	93792575	93792723	ENSMUST00000027503.13	Dtymk	-	0.0154882	2.49666	1	148,	0	1003	utr3
chr13	69497991	69498498	ENSMUST00000044081.8	Papd7	-	0.0109648	1.55617	1	507,	0	3994	utr3
chr17	6233678	6236550	ENSMUST00000039655.2	Tulp4	+	6.45654e-05	1.87644	2	546,325,	0,2547	9687	utr3, cds
chr12	112738504	112742966	ENSMUST00000101018.10	Cep170b	+	0.000134896	1.51467	3	1005,238,14,	0,2269,4448	6641	cds
chr6	48415736	48416244	ENSMUST00000114572.8	Krba1	+	0.0301995	3.03143	1	508,	0	4323	cds
chr5	149214569	149215434	ENSMUST00000050472.15	Uspl1	+	0.00074131	1.50733	1	865,	0	3757	utr3, cds
chr14	51988887	51990941	ENSMUST00000093813.11	Arhgef40	+	4.36516e-07	1.69819	3	1051,168,38,	0,1160,2016	5621	cds
chr17	6033879	6037432	ENSMUST00000126881.1	Synj2	+	0.00229087	1.56917	4	44,149,149,49,	0,1531,2477,3504	1260	utr3, cds
chr1	58827300	58844799	ENSMUST00000191201.6	Casp8	+	0.0017378	1.52838	6	12,139,54,62,142,456,	0,1572,1795,4305,6332,17043	1849	cds
chr17	6032804	6044140	ENSMUST00000061091.13	Synj2	+	0.000229087	1.65979	4	5,109,149,187,	0,1010,2606,11149	4072	cds
chr9	20469929	20470228	ENSMUST00000169558.7	Zfp426	-	0.0354813	2.08493	1	299,	0	3160	utr3, cds
chr7	19395101	19395811	ENSMUST00000108459.8	Klc3	-	0.0194984	2.44528	4	66,41,91,12,	0,137,263,698	1849	cds
chr9	100951617	100954267	ENSMUST00000041418.12	Stag1	+	0.0467735	1.51467	2	164,47,	0,2603	5909	cds
chr19	40551302	40554677	ENSMUST00000025979.12	Aldh18a1	-	0.0154882	1.61552	3	27,96,87,	0,2221,3288	3527	cds
chr2	3772942	3779787	ENSMUST00000115052.8	Fam107b	+	8.91251e-05	2.28153	3	37,151,287,	0,5475,6558	861	utr3, cds
chr8	127426573	127426753	ENSMUST00000160581.7	Pard3	+	0.018197	2.11404	1	180,	0	2954	cds
chr2	92613731	92614774	ENSMUST00000065797.6	Chst1	+	0.0114815	1.63241	1	1043,	0	2680	cds, utr3
chr1	163779792	163783084	ENSMUST00000077642.11	Kifap3	+	0.0398107	1.91587	2	110,100,	0,3192	4012	utr5, cds
chr7	83883226	83883946	ENSMUST00000094216.4	Tlnrd1	-	0.000177828	1.76418	1	720,	0	4433	utr5
chr10	107483561	107485688	ENSMUST00000000445.1	Myf5	-	0.000457088	1.6644	3	649,76,258,	0,1084,1869	2083	cds, utr3
chr7	19394948	19395426	ENSMUST00000062831.15	Ercc2	+	0.01	1.96564	1	478,	0	3578	utr3
chr7	125577413	125577921	ENSMUST00000033004.7	Il4ra	+	0.000131826	1.84293	1	508,	0	5256	utr3
chr17	27988734	28008263	ENSMUST00000114842.7	Anks1	+	0.030903	1.7219	4	182,93,121,415,	0,2573,7199,19114	5610	cds
chr9	44694051	44698060	ENSMUST00000134465.7	Phldb1	-	0.000371535	1.57026	5	80,117,147,91,135,	0,322,1985,3700,3874	5244	cds
chr9	119972360	119973080	ENSMUST00000035101.8	Csrnp1	-	0.0346737	1.61105	1	720,	0	2906	cds
chr17	35850500	35850619	ENSMUST00000225192.1	Mdc1	+	0.0457088	2.8481	1	119,	0	649	cds
chr2	180176372	180176643	ENSMUST00000015791.5	Lama5	-	0.000177828	2.01391	1	271,	0	11388	utr3, cds
chr11	106567814	106568023	ENSMUST00000103070.2	Tex2	-	0.0346737	2.17347	1	209,	0	2645	cds
chr2	29996814	29996875	ENSMUST00000129241.2	Sptan1	+	0.00269153	2.14355	1	61,	0	7585	cds
chr17	33911472	33912191	ENSMUST00000079421.13	Daxx	+	0.00323594	1.60659	2	597,34,	0,685	2580	cds
chr5	93093437	93139529	ENSMUST00000201700.3	Sept11	+	0.000239883	2.02792	2	160,81,	0,46011	3478	utr5, cds
chr2	151969397	151970546	ENSMUST00000109864.7	Fam110a	-	1.65959e-05	1.6783	1	1149,	0	1591	cds, utr3
chr16	32679700	32680414	ENSMUST00000115120.7	Tnk2	+	0.000645654	1.73748	1	714,	0	2794	cds
chr5	100443954	100446529	ENSMUST00000137750.7	Lin54	-	0.0467735	1.78633	2	323,6,	0,2569	4056	utr3, cds
chr13	55530415	55530594	ENSMUST00000224765.1	Ddx41	-	0.0025704	1.99308	1	179,	0	2199	utr3
chr10	29224378	29224917	ENSMUST00000213489.1	9330159F19Rik	+	0.0457088	1.74231	1	539,	0	2992	cds
chr1	91053705	91078399	ENSMUST00000189617.2	Lrrfip1	+	0.000467735	1.76663	5	18,87,18,48,9,	0,14857,19618,23238,24685	2155	cds
chr19	3584857	3586396	ENSMUST00000025856.16	Lrp5	-	0.00331131	1.57135	2	434,14,	0,1525	5161	utr3, cds
chr14	51988898	51991670	ENSMUST00000182909.7	Arhgef40	+	5.62341e-07	1.64604	4	1040,168,127,70,	0,1149,2005,2702	5108	cds
chr11	62317796	62319431	ENSMUST00000156740.8	Ncor1	-	0.000537032	1.93992	2	234,66,	0,1569	4215	utr3, cds
chr5	129983040	129983699	ENSMUST00000051758.10	Vkorc1l1	+	0.0040738	1.65405	1	659,	0	3112	utr3
chr8	111710473	111713525	ENSMUST00000166232.3	Bcar1	-	3.63078e-10	1.54542	3	921,90,187,	0,2127,2865	3142	utr3, cds
chr19	4286180	4286301	ENSMUST00000088737.10	Grk2	-	0.0416869	1.65405	1	121,	0	3376	utr3
chr14	31138791	31139121	ENSMUST00000090212.4	Nt5dc2	+	5.7544e-05	1.51782	1	330,	0	1407	cds, utr3
chr12	3427125	3451669	ENSMUST00000111215.9	Asxl2	+	0.0436516	2.67586	4	87,83,3,8,	0,15348,23125,24536	8887	utr5, cds
chr8	106200716	106204370	ENSMUST00000035925.6	Slc7a6os	-	0.00288403	1.50838	3	433,121,40,	0,1514,3614	1246	utr3, cds
chr8	127426545	127432825	ENSMUST00000079777.11	Pard3	+	0.0151356	1.99032	2	208,31,	0,6249	3394	utr3, cds
chr1	162696299	162698146	ENSMUST00000182393.7	Prrc2c	-	4.46684e-06	1.55509	2	64,714,	0,1133	6367	cds
chr7	30023232	30023647	ENSMUST00000177931.1	Zfp568	+	0.0467735	1.57352	1	415,	0	2013	utr3, cds
chr17	46251579	46252268	ENSMUST00000095263.9	Yipf3	+	1.41254e-05	1.60103	1	689,	0	2035	cds, utr3
chr15	89372407	89372826	ENSMUST00000036987.11	Ncaph2	+	7.94328e-05	1.7219	1	419,	0	3223	utr3
chr2	91932825	91933513	ENSMUST00000028667.9	Dgkz	-	1.02329e-06	1.61217	1	688,	0	3584	utr3, cds
chr10	83365776	83366317	ENSMUST00000020488.8	D10Wsu102e	+	0.00229087	1.55833	1	541,	0	123179	utr3, cds
chr15	79794474	79828954	ENSMUST00000089299.5	Npcd	-	0.0017378	1.9752	2	1,267,	0,34213	1453	cds
chr16	46153373	46153433	ENSMUST00000059524.6	Gm4737	-	0.0489779	1.78262	1	60,	0	2093	utr3
chr15	81993959	81994349	ENSMUST00000152227.7	Desi1	-	0.00691831	1.50629	1	390,	0	2934	utr3
chr6	125036560	125036800	ENSMUST00000054553.10	Zfp384	+	0.017378	1.68063	1	240,	0	2451	utr3, cds
chr8	106883923	106884281	ENSMUST00000175940.1	Chtf8	-	1.69824e-06	1.94801	1	358,	0	2890	utr3
chr2	119903115	119903506	ENSMUST00000110774.7	Mga	+	0.040738	2.49666	1	391,	0	13931	cds
chr3	133467526	133467821	ENSMUST00000198974.1	Tet2	-	0.0141254	3.13834	1	295,	0	472	cds
chr10	4453791	4454272	ENSMUST00000095893.10	Armt1	+	0.0158489	1.50316	1	481,	0	2429	utr3, cds
chr5	112307765	112309715	ENSMUST00000071455.5	Tpst2	+	5.01187e-14	1.67249	2	712,27,	0,1923	1741	cds
chr11	60783798	60785056	ENSMUST00000056907.6	Smcr8	+	0.00281838	1.50108	1	1258,	0	7391	cds, utr3
chr8	119562048	119562467	ENSMUST00000036049.5	Hsdl1	-	0.00660693	1.85575	1	419,	0	3141	utr3
chr4	132289424	132292712	ENSMUST00000105963.1	Taf12	+	0.0158489	1.65405	3	5,89,86,	0,2438,3202	777	utr3, cds
chr5	140337689	140338137	ENSMUST00000050205.11	Nudt1	+	0.018197	1.59438	1	448,	0	954	cds, utr3
chr3	88909619	88910068	ENSMUST00000090942.5	Gon4l	+	0.000338844	1.76296	1	449,	0	7443	utr3
chrX	135745111	135745799	ENSMUST00000096321.2	Armcx5	+	0.0229087	1.88296	1	688,	0	2779	cds, utr5
chr17	65824378	65829501	ENSMUST00000073104.10	Ppp4r1	+	0.000912011	1.51467	2	411,127,	0,4996	3850	cds
chr5	144858907	144859716	ENSMUST00000213013.1	Trrap	+	4.89779e-05	1.55941	1	809,	0	12398	utr3, cds
chr11	49260708	49261291	ENSMUST00000129588.1	Mgat1	+	5.7544e-05	1.76296	1	583,	0	787	cds
chr5	121525109	121525736	ENSMUST00000152270.7	Mapkapk5	-	0.00446684	1.71119	2	130,74,	0,553	436	cds, utr3
chrX	12655178	12655778	ENSMUST00000060108.6	1810030O07Rik	-	0.00758578	1.51152	1	600,	0	2699	utr3
chr4	132311821	132314284	ENSMUST00000030730.13	Trnau1ap	-	0.00501187	1.59549	3	185,34,80,	0,2171,2383	1130	utr3, cds
chr6	134920962	134924457	ENSMUST00000204807.1	Cdkn1b	+	1.86209e-06	1.55079	3	432,128,215,	0,993,3280	1757	cds, utr3
chr7	16563991	16565191	ENSMUST00000075845.10	Arhgap35	-	0.00288403	1.51152	1	1200,	0	9147	utr5, cds
chr8	27121185	27122056	ENSMUST00000178514.7	Adgra2	+	0.0223872	1.60882	1	871,	0	5129	utr3, cds
chr9	106884053	106885517	ENSMUST00000055843.8	Rbm15b	-	5.62341e-07	1.59218	1	1464,	0	6511	cds, utr3
chr7	44250630	44251992	ENSMUST00000188111.6	2410002F23Rik	+	3.46737e-06	1.56374	1	1362,	0	2131	cds, utr3, utr5
chr8	71255658	71269254	ENSMUST00000035960.12	Haus8	-	0.00891251	1.70764	6	54,113,96,70,53,29,	0,349,800,1697,7393,13567	2013	cds
chr9	21353741	21353978	ENSMUST00000213535.1	Slc44a2	+	6.91831e-06	1.53688	1	237,	0	679	utr3
chr7	25293310	25293670	ENSMUST00000005578.12	Cic	+	0.00234423	1.54435	1	360,	0	6099	cds, utr3
chr4	41114426	41114755	ENSMUST00000030138.8	Nol6	-	0.00512861	1.8609	1	329,	0	4599	utr3
chr4	43036107	43036556	ENSMUST00000107958.7	Fam214b	-	0.0074131	1.52944	1	449,	0	3280	cds
chr9	64288215	64290449	ENSMUST00000213289.1	Tipin	+	0.0030903	2.28153	3	28,73,76,	0,1494,2158	353	cds
chr2	156761850	156763174	ENSMUST00000109568.9	Dlgap4	+	1.25893e-11	1.50212	2	78,490,	0,834	3256	utr3, cds
chr14	34267599	34268616	ENSMUST00000111917.2	Fam35a	-	0.00977237	1.87905	1	1017,	0	3317	cds
chr5	145126860	145128073	ENSMUST00000196111.4	Arpc1b	+	2.51189e-17	1.60547	3	72,91,253,	0,775,960	1394	cds, utr3
chr15	27605918	27630663	ENSMUST00000059662.7	Otulin	-	6.16595e-08	1.55833	7	543,270,126,144,95,77,206,	0,2673,5593,10405,13610,17363,24539	1491	utr3, utr5, cds
chr11	70614152	70614482	ENSMUST00000072237.12	Mink1	+	1.90546e-05	1.86736	1	330,	0	4994	utr3
chr15	81848269	81848568	ENSMUST00000050467.7	Tob2	-	0.0416869	1.63807	1	299,	0	3994	utr3
chr7	101823349	101826507	ENSMUST00000035836.13	Inppl1	-	6.30957e-13	1.51152	6	54,134,667,141,79,2,	0,163,543,2611,2843,3156	4995	cds
chr1	75474574	75475110	ENSMUST00000094818.3	Chpf	-	0.00128825	1.59438	1	536,	0	3065	cds, utr3
chr6	135079431	135084412	ENSMUST00000050104.7	Gprc5a	+	0.000281838	1.70645	3	53,56,666,	0,4011,4315	2083	cds, utr3
chr19	46501677	46502037	ENSMUST00000026008.7	Trim8	+	0.000562341	1.8391	1	360,	0	3230	utr5
chr2	156761849	156762725	ENSMUST00000131157.8	Dlgap4	+	1.8197e-06	1.87905	2	79,41,	0,835	981	cds
chr11	84048689	84049221	ENSMUST00000100705.10	Dusp14	-	0.000524807	1.55617	1	532,	0	1447	cds, utr5
chr17	28966705	28967126	ENSMUST00000117672.7	Kctd20	+	0.00691831	1.51467	1	421,	0	2219	utr3, cds
chr8	95447973	95448244	ENSMUST00000212214.1	Csnk2a2	-	0.00234423	1.81882	1	271,	0	6779	utr3
chr15	102203779	102204814	ENSMUST00000141465.7	Zfp740	+	0.0213796	2.08493	2	23,244,	0,791	682	utr5
chr8	13018927	13019497	ENSMUST00000173099.7	Mcf2l	+	0.0288403	2.11404	1	570,	0	6081	utr3
chr4	126176250	126177994	ENSMUST00000106142.7	Thrap3	-	0.00457088	1.67133	2	106,133,	0,1611	2744	cds
chr7	118525826	118528365	ENSMUST00000098090.9	Coq7	-	0.0245471	1.60214	3	66,140,62,	0,1510,2477	1215	cds
chr17	35875088	35875477	ENSMUST00000122899.7	Ppp1r18	+	0.00047863	1.54221	1	389,	0	2743	utr3
chr4	41498762	41499299	ENSMUST00000054920.4	AI464131	-	0.0371535	1.57571	1	537,	0	4173	cds
chr2	153401225	153401675	ENSMUST00000109790.1	Asxl1	+	4.57088e-05	1.80625	1	450,	0	6968	cds
chr5	144858907	144859718	ENSMUST00000100467.9	Trrap	+	3.16228e-05	1.57789	1	811,	0	12479	utr3, cds
chr8	123401147	123401386	ENSMUST00000057934.9	Tcf25	+	5.01187e-06	1.82008	1	239,	0	2738	utr3, cds
chr4	55530711	55530978	ENSMUST00000132746.1	Klf4	-	0.000134896	1.85061	1	267,	0	859	cds, utr5
chr15	99426410	99427070	ENSMUST00000023747.13	Nckap5l	-	0.00104713	1.6144	1	660,	0	4853	cds
chr15	79005206	79005535	ENSMUST00000109687.7	Triobp	+	0.0109648	1.53368	1	329,	0	2570	utr3
chr6	88297595	88297954	ENSMUST00000205179.2	Eefsec	-	0.00691831	2.37841	1	359,	0	2208	cds
chr4	129221220	129222066	ENSMUST00000106051.7	C77080	-	0.00144544	1.55725	2	257,252,	0,594	5049	cds, utr3
chr17	27190077	27190317	ENSMUST00000055117.7	Lemd2	-	0.00131826	1.8	1	240,	0	2595	utr3
chr3	88644190	88646863	ENSMUST00000176804.7	Arhgef2	+	7.94328e-11	1.64718	3	43,184,74,	0,1986,2599	3086	utr3, cds
chr8	107412488	107413081	ENSMUST00000003946.8	Nob1	-	0.000676083	1.54649	1	593,	0	1658	utr3, cds
chr4	155491369	155535439	ENSMUST00000030940.13	Gnb1	+	5.01187e-15	1.62563	5	211,49,97,39,82,	0,24261,36043,42327,43988	3131	cds, utr5
chr17	12983469	12992318	ENSMUST00000159551.7	Wtap	-	0.0104713	2.05623	3	43,38,10,	0,2446,8839	2060	utr5, cds
chr9	107635099	107635315	ENSMUST00000193876.1	Gnai2	-	1.31826e-09	2.25012	2	139,30,	0,186	197	cds, utr5
chr7	102013912	102014536	ENSMUST00000163183.1	Numa1	+	0.0040738	1.57571	2	29,301,	0,323	2934	utr3, cds
chr5	31205091	31207636	ENSMUST00000201407.1	Ppm1g	-	1.58489e-06	1.64947	4	38,58,416,74,	0,452,946,2471	615	cds, utr3
chr1	75428020	75428290	ENSMUST00000137868.7	Speg	+	0.042658	1.61217	1	270,	0	9885	cds
chr6	119937459	119937817	ENSMUST00000162541.7	Wnk1	-	0.000707946	1.5305	1	358,	0	1221	cds
chr15	6815307	6815785	ENSMUST00000022746.12	Osmr	-	0.0398107	1.77892	1	478,	0	5491	utr3, cds
chr2	157469835	157470882	ENSMUST00000109531.7	Src	+	1.51356e-05	1.68763	1	1047,	0	3586	utr3, cds
chr1	183086265	183087073	ENSMUST00000195372.1	Disp1	-	0.000676083	1.72429	1	808,	0	4901	utr3, cds
chr8	105285613	105288781	ENSMUST00000212922.1	4931428F04Rik	-	0.0338844	2.01391	2	256,13,	0,3155	3313	utr5, cds
chr4	141066928	141067405	ENSMUST00000030760.14	Necap2	-	0.00204174	1.5252	1	477,	0	1906	utr3
chr9	77650041	77650341	ENSMUST00000057781.7	Klhl31	+	0.0323594	6.40856	1	300,	0	6494	cds
chr15	50846117	50846897	ENSMUST00000183997.7	Trps1	-	0.0169824	2.17347	1	780,	0	3627	cds
chr11	78023026	78025035	ENSMUST00000108360.7	Phf12	+	0.000229087	1.59218	2	793,75,	0,1934	3047	cds
chr7	44250633	44251994	ENSMUST00000055858.13	2410002F23Rik	+	5.24807e-06	1.55079	1	1361,	0	1982	cds, utr3, utr5
chr5	125030044	125030773	ENSMUST00000055256.13	Ncor2	-	0.00138038	1.6245	2	182,88,	0,641	7780	cds
chr13	28952394	28953443	ENSMUST00000067230.5	Sox4	-	3.01995e-07	1.52414	1	1049,	0	4795	cds, utr5
chr9	104152095	104152386	ENSMUST00000188139.2	Dnajc13	-	0.00616595	1.76174	1	291,	0	668	utr3
chrX	163956471	163958317	ENSMUST00000127370.2	Zrsr2	-	0.0194984	1.87514	3	82,80,44,	0,1444,1802	382	cds
chr11	120477181	120479131	ENSMUST00000106203.7	Hgs	+	0.000151356	1.55294	7	26,99,96,39,144,60,45,	0,107,337,1154,1280,1513,1905	2901	cds
chr11	102606152	102606331	ENSMUST00000057893.6	Fzd2	+	3.46737e-06	2.12874	1	179,	0	3663	cds
chr4	148435092	148435422	ENSMUST00000051633.2	Ubiad1	-	0.0398107	1.53581	1	330,	0	2992	utr3
chr1	131053699	131053967	ENSMUST00000016672.10	Mapkapk2	-	0.0162181	1.53901	1	268,	0	2854	utr3
chr11	119486159	119486879	ENSMUST00000131035.9	Rnf213	+	0.00933254	1.62789	1	720,	0	16716	utr3
chr7	43584269	43589730	ENSMUST00000058104.7	Zfp719	+	0.047863	1.79751	3	27,127,476,	0,2084,4985	4494	cds
chr11	70614149	70614478	ENSMUST00000102559.10	Mink1	+	2.34423e-05	1.85061	1	329,	0	4865	utr3
chr2	148675459	148676027	ENSMUST00000047177.3	Nxt1	+	7.58578e-06	1.70409	1	568,	0	956	cds, utr3
chr9	44694042	44698081	ENSMUST00000147495.7	Phldb1	-	0.000524807	1.53901	5	89,117,147,91,156,	0,331,1994,3709,3883	5424	cds
chr2	76741362	76741873	ENSMUST00000099981.8	Ttn	-	0.0158489	4.78991	1	511,	0	106824	cds
chr3	108187973	108188483	ENSMUST00000050909.6	Amigo1	+	0.0346737	1.81127	1	510,	0	5030	cds
chr5	24501215	24502037	ENSMUST00000197513.1	Agap3	+	2.29087e-06	1.61217	2	50,641,	0,181	1770	utr3, cds
chr7	44816384	44830809	ENSMUST00000208626.1	Nup62	+	1.99526e-14	1.52732	2	88,2323,	0,12102	2708	cds, utr3, utr5
chr18	73649900	73658840	ENSMUST00000114939.1	Smad4	-	0.0288403	1.58447	4	9,51,117,62,	0,7294,8667,8878	2233	cds
chr15	81951107	81951374	ENSMUST00000023112.11	Pmm1	-	0.00234423	1.74715	1	267,	0	1300	utr3
chr9	110036801	110037442	ENSMUST00000163190.7	Map4	+	1.14815e-06	2.07053	2	54,155,	0,486	4322	cds
chr5	81794327	81795347	ENSMUST00000117985.7	Adgrl3	+	0.000549541	1.75686	1	1020,	0	4974	utr3, cds
chr5	3692449	3693377	ENSMUST00000043551.10	Ankib1	-	0.00199526	1.63921	1	928,	0	6426	utr3, cds
chr2	151969397	151970563	ENSMUST00000109865.7	Fam110a	-	2.04174e-05	1.66555	1	1166,	0	1853	cds, utr3
chr5	123157796	123160115	ENSMUST00000163030.8	Setd1b	+	0.018197	1.62225	3	71,552,246,	0,596,2073	8857	cds
chr3	88054989	88055200	ENSMUST00000194258.5	Gpatch4	+	0.0162181	1.92385	1	211,	0	959	cds
chr5	81794316	81795216	ENSMUST00000122356.7	Adgrl3	+	0.00891251	1.54007	1	900,	0	4853	utr3, cds
chr19	56792061	56793466	ENSMUST00000118592.7	Ccdc186	-	0.042658	1.73869	2	99,171,	0,1234	6445	cds
chr4	152306250	152306431	ENSMUST00000048892.13	Icmt	+	0.0380189	1.55079	1	181,	0	4919	utr3
chr6	38434039	38452877	ENSMUST00000160583.7	Ubn2	+	0.020893	2.21914	3	559,93,8,	0,6415,18830	14644	utr5, cds
chr5	27765669	27772583	ENSMUST00000002291.11	Paxip1	-	0.00131826	1.51782	2	621,580,	0,6334	5850	cds
chr19	32123987	32124438	ENSMUST00000151289.7	Sgms1	-	0.00457088	1.78386	1	451,	0	2488	utr3, cds
chr7	13280169	13292471	ENSMUST00000177588.7	Lig1	+	0.00562341	1.56157	10	52,90,136,127,96,102,126,76,81,13,	0,2283,5087,6388,8494,9224,11017,11286,11969,12289	3174	cds
chr12	111445060	111445511	ENSMUST00000129467.1	Tnfaip2	+	0.0025704	1.57243	2	223,5,	0,446	398	cds
chr8	10986268	11004653	ENSMUST00000040514.7	Irs2	-	0.0489779	1.55725	2	746,184,	0,18201	6323	utr3, cds
chr9	7934496	7936517	ENSMUST00000174604.7	Yap1	-	0.000831764	2.09943	2	236,3,	0,2018	1193	utr3, cds
chr5	110127464	110127673	ENSMUST00000086686.6	Zfp605	+	0.0275423	3.73213	1	209,	0	2085	cds
chr9	44694040	44698016	ENSMUST00000156918.7	Phldb1	-	0.000851138	1.53581	5	91,117,147,91,91,	0,333,1996,3711,3885	3485	cds
chr10	4368122	4368992	ENSMUST00000100077.4	Zbtb2	-	0.00933254	1.66324	1	870,	0	3086	utr3, cds
chr4	126178065	126180020	ENSMUST00000080919.11	Thrap3	-	1.94984e-07	2.2974	2	492,109,	0,1846	4378	cds
chr13	119451828	119457205	ENSMUST00000173627.7	Paip1	+	0.000501187	1.57571	2	18,218,	0,5159	1233	utr3, cds
chr9	61417467	61417768	ENSMUST00000034820.15	Tle3	+	0.0104713	1.54221	1	301,	0	4646	utr3
chr8	111713643	111714422	ENSMUST00000166232.3	Bcar1	-	6.60693e-06	1.56591	1	779,	0	3142	cds
chr9	107580520	107580878	ENSMUST00000112387.8	Hyal1	+	0.042658	2.54912	1	358,	0	2706	utr3
chrX	12079983	12080224	ENSMUST00000115512.8	Bcor	-	0.0263027	5.9794	1	241,	0	6887	utr5
chr2	85058437	85059246	ENSMUST00000111605.8	Tnks1bp1	+	7.76247e-05	1.58777	1	809,	0	5747	cds
chr14	47395801	47401573	ENSMUST00000043296.9	Dlgap5	-	0.00114815	2.25012	4	173,93,161,53,	0,2616,3718,5719	2964	cds
chr4	123410252	123411869	ENSMUST00000125447.2	Macf1	-	0.000134896	1.50004	1	1617,	0	5597	utr5, cds
chr3	53041764	53043495	ENSMUST00000059562.13	Lhfp	+	0.000331131	1.87644	2	10,377,	0,1354	2108	utr5, cds
chr15	76693963	76694919	ENSMUST00000037551.14	Ppp1r16a	+	0.000912011	1.59438	2	67,622,	0,334	2692	utr3, cds
chr1	73953223	73953734	ENSMUST00000187584.6	Tns1	-	3.16228e-11	2.20381	1	511,	0	9916	cds
chr11	62317600	62319413	ENSMUST00000159315.1	Ncor1	-	0.00239883	1.50733	2	430,48,	0,1765	716	cds, utr3
chr2	156267293	156273768	ENSMUST00000037401.9	Phf20	+	0.00194984	1.6077	3	249,114,86,	0,5248,6389	5737	cds
chr5	93093447	93138554	ENSMUST00000202196.3	Sept11	+	0.0107152	1.7219	2	150,117,	0,44990	1066	utr5
chr5	98275280	98275461	ENSMUST00000200059.1	Fgf5	+	0.00616595	4.99332	1	181,	0	600	utr3
chr6	48596900	48597170	ENSMUST00000118229.1	Repin1	+	0.017378	2.14355	1	270,	0	3138	cds
chr8	107367374	107367675	ENSMUST00000075922.10	Nfat5	+	0.0398107	1.6888	1	301,	0	4619	cds
chr17	35892676	35892883	ENSMUST00000148721.7	2310061I04Rik	-	0.0204174	1.63241	1	207,	0	1293	cds, utr3
chr10	94578531	94587397	ENSMUST00000117929.1	Tmcc3	+	0.000676083	1.52098	3	808,136,670,	0,3742,8196	3317	utr3, cds
chr11	72770767	72770918	ENSMUST00000155998.1	Ankfy1	+	0.00912011	2.05623	1	151,	0	8030	utr3
chr4	141861895	141874682	ENSMUST00000036854.3	Efhd2	-	0.0186209	1.77769	2	57,123,	0,12664	2381	cds
chr6	112721949	112722339	ENSMUST00000088373.10	Srgap3	-	0.00954993	2.20381	1	390,	0	8887	utr3
chr12	119447136	119447346	ENSMUST00000221866.1	Macc1	+	0.0436516	4.65893	1	210,	0	6937	cds
chr14	70183674	70185045	ENSMUST00000022682.5	Sorbs3	-	0.000501187	1.50838	3	98,101,218,	0,332,1153	2914	cds
chr3	64019647	64019828	ENSMUST00000029405.7	Gmps	+	0.0229087	2.71321	1	181,	0	8105	utr3
chr15	73092909	73097405	ENSMUST00000134353.1	Chrac1	+	0.0040738	1.67597	2	50,70,	0,4426	538	cds, utr3
chr18	35266399	35266727	ENSMUST00000025215.8	Sil1	-	0.0177828	1.56808	1	328,	0	1695	utr3, cds
chr9	44694049	44698089	ENSMUST00000128326.7	Phldb1	-	0.000389045	1.55509	5	82,117,147,91,164,	0,324,1987,3702,3876	3747	cds
chr2	29738135	29739034	ENSMUST00000102872.10	Rapgef1	+	1.65959e-10	1.82893	1	899,	0	6402	utr3
chr7	4921553	4922002	ENSMUST00000116354.3	Zfp628	+	0.00870964	2.05623	1	449,	0	3523	cds, utr3
chr2	155634872	155634991	ENSMUST00000103140.4	Trpc4ap	-	0.00371535	1.81378	1	119,	0	3091	utr3
chr2	26402194	26408424	ENSMUST00000145701.7	Inpp5e	-	0.042658	1.51782	2	29,658,	0,5572	4147	cds
chr2	3778453	3779625	ENSMUST00000176254.1	Fam107b	+	0.0323594	2	2	115,125,	0,1047	300	cds, utr3, utr5
chr15	99802125	99806486	ENSMUST00000073691.3	Lima1	-	6.91831e-05	1.80751	2	87,64,	0,4297	4215	cds
chr19	45023704	45023825	ENSMUST00000179108.7	Lzts2	+	0.00616595	1.99723	1	121,	0	2781	cds
chr9	51056779	51057494	ENSMUST00000098782.3	Layn	-	0.0316228	1.50733	1	715,	0	1786	utr3, cds
chr14	69244858	69247591	ENSMUST00000037064.4	Slc25a37	-	0.00123027	1.58667	2	496,11,	0,2722	4174	cds
chr9	21008628	21008839	ENSMUST00000003386.6	Mrpl4	+	1.34896e-05	1.95342	1	211,	0	1288	utr3, cds
chr11	58121289	58121560	ENSMUST00000102711.8	Gemin5	-	0.0363078	1.69232	1	271,	0	4919	utr3
chr17	45566743	45566803	ENSMUST00000223987.1	Slc35b2	+	0.00891251	2.12874	1	60,	0	1766	cds
chr6	86388988	86389284	ENSMUST00000131500.1	Pcyox1	-	0.00501187	1.61888	1	296,	0	590	cds
chr16	33726353	33726504	ENSMUST00000126532.1	Heg1	+	0.020893	2.92817	1	151,	0	6714	cds
chr11	84048696	84049172	ENSMUST00000164891.7	Dusp14	-	0.000912011	1.54971	1	476,	0	1454	cds
chr8	111715697	111721129	ENSMUST00000212349.1	Bcar1	-	0.000371535	1.50316	2	79,431,	0,5001	3116	cds
chr1	97645574	97646232	ENSMUST00000153115.7	D1Ertd622e	-	0.00346737	1.64947	1	658,	0	3495	cds, utr3
chr19	12586852	12588172	ENSMUST00000151307.7	Fam111a	+	2.18776e-05	1.59438	1	1320,	0	3687	cds, utr5
chr13	115088355	115088855	ENSMUST00000224997.1	AC175538.2	-	0.0102329	1.62563	1	500,	0	1057	utr3, cds
chr11	69998484	69998751	ENSMUST00000138186.1	Phf23	+	4.7863e-05	1.73748	1	267,	0	652	cds
chr5	124722424	124722634	ENSMUST00000037865.12	Atp6v0a2	+	0.0380189	1.59107	1	210,	0	5345	utr3
chr19	55919570	55931447	ENSMUST00000127233.7	Tcf7l2	+	0.0398107	2.17347	5	48,49,73,25,14,	0,4325,6406,8159,11863	3123	utr3, cds
chr7	25293307	25293667	ENSMUST00000163320.7	Cic	+	0.00275423	1.5305	1	360,	0	6096	cds, utr3
chr2	3772932	3779617	ENSMUST00000115054.8	Fam107b	+	0.00169824	2.12874	3	47,151,117,	0,5485,6568	601	cds, utr3
chr10	81325525	81326242	ENSMUST00000050867.7	Cactin	+	5.01187e-10	2.07053	1	717,	0	2715	cds, utr3
chrX	57386925	57387284	ENSMUST00000098470.8	Rbmx	-	0.000204174	2.11404	1	359,	0	3107	utr3
chr11	115268023	115268353	ENSMUST00000021078.2	Fdxr	-	0.0416869	1.66786	1	330,	0	1948	cds, utr3
chr15	89099763	89099944	ENSMUST00000109353.8	Tubgcp6	-	0.0147911	2.02792	1	181,	0	7635	utr3
chr11	98249742	98250519	ENSMUST00000107539.7	Cdk12	+	0.00363078	1.56591	1	777,	0	5912	utr3, cds
chr11	61490000	61491027	ENSMUST00000108714.1	Mapk7	-	1.90546e-05	1.74957	2	504,420,	0,607	3069	cds
chr16	43618586	43619127	ENSMUST00000114690.7	Zbtb20	+	0.000112202	2.18859	1	541,	0	2759	utr3, cds
chr2	172356455	172357175	ENSMUST00000109140.9	Aurka	-	6.0256e-06	2.05623	2	526,95,	0,625	1862	utr3, cds
chr8	127426573	127426753	ENSMUST00000161355.7	Pard3	+	0.018197	2.11404	1	180,	0	2981	cds
chr5	125017834	125018194	ENSMUST00000111394.7	Ncor2	-	7.94328e-06	1.68179	1	360,	0	7452	utr3, cds
chr2	30257083	30262557	ENSMUST00000113654.7	Lrrc8a	+	8.31764e-05	1.66094	2	249,710,	0,4764	4194	utr3, cds
chr8	111967592	111967772	ENSMUST00000034427.11	Adat1	-	0.0275423	5.81589	1	180,	0	3159	utr3
chr17	15402087	15402417	ENSMUST00000055352.6	Fam120b	+	0.00758578	1.92385	1	330,	0	4518	cds
chr5	81794359	81795347	ENSMUST00000120292.7	Adgrl3	+	0.000691831	1.73989	1	988,	0	5026	utr3
chr14	86656246	86663814	ENSMUST00000226745.1	Diaph3	-	0.0144544	1.71	2	336,139,	0,7429	713	cds, utr3, utr5
chr7	5007454	5008053	ENSMUST00000208944.1	Fiz1	-	0.0025704	1.61328	1	599,	0	2306	cds, utr3
chr12	55489736	55490471	ENSMUST00000021413.8	Nfkbia	-	0.0301995	1.58777	2	233,66,	0,669	1578	cds, utr3
chr10	25441642	25442019	ENSMUST00000219967.1	Epb41l2	+	0.00165959	1.58118	1	377,	0	754	cds
chr11	116538876	116539594	ENSMUST00000082152.4	Ube2o	-	0.000912011	1.54971	1	718,	0	5205	utr3, cds
chr12	108538995	108539474	ENSMUST00000109860.7	Eml1	+	0.0120226	1.50108	1	479,	0	4160	utr3
chr6	54506008	54506159	ENSMUST00000019268.10	Scrn1	-	0.0288403	1.70645	1	151,	0	4810	utr3
chr10	80128030	80130470	ENSMUST00000152592.1	Stk11	+	1.7378e-06	1.53581	3	70,207,215,	0,1874,2225	723	cds, utr3
chr9	44336672	44336877	ENSMUST00000216658.1	Hmbs	-	0.00977237	1.89737	1	205,	0	877	utr3
chr8	121116888	121117279	ENSMUST00000054691.7	Foxc2	+	0.00223872	2.90795	1	391,	0	2725	cds
chrX	74016579	74017430	ENSMUST00000068286.11	Irak1	-	0.00177828	1.59438	2	118,301,	0,550	2537	cds
chr2	3772943	3780118	ENSMUST00000027965.10	Fam107b	+	0.00151356	1.57135	3	36,151,618,	0,5474,6557	3156	cds, utr3
chr2	33216175	33242393	ENSMUST00000193373.2	Angptl2	+	1.62181e-10	1.85061	3	278,183,194,	0,11999,26024	714	cds, utr5
chr5	33894940	33895540	ENSMUST00000066854.13	Nsd2	+	0.0074131	1.6529	1	600,	0	6919	utr3, cds
chr4	45319579	45320360	ENSMUST00000030003.9	Exosc3	-	0.00467735	1.95477	2	120,90,	0,691	1077	cds
chr7	30565187	30565365	ENSMUST00000043273.15	U2af1l4	+	0.00371535	2.04202	1	178,	0	884	utr3
chr2	4906582	4907032	ENSMUST00000027973.13	Sephs1	+	0.000331131	1.60436	1	450,	0	5319	utr3, cds
chr9	21507514	21507754	ENSMUST00000174050.7	Dnm2	+	0.00588844	1.50838	1	240,	0	2715	utr3
chr6	119937381	119937831	ENSMUST00000177761.7	Wnk1	-	2.13796e-06	1.67133	1	450,	0	11303	cds
chr7	56230862	56231132	ENSMUST00000205303.1	Herc2	+	0.00562341	1.93992	1	270,	0	14403	utr3, cds
chr19	4286178	4286298	ENSMUST00000025791.11	Grk2	-	0.0316228	1.71	1	120,	0	3182	utr3
chr9	40293531	40294041	ENSMUST00000121357.7	Gramd1b	-	0.0218776	2.14355	1	510,	0	7334	utr3
chr17	21992102	21992698	ENSMUST00000055349.14	Zfp943	+	0.042658	1.62563	1	596,	0	2741	cds
chr1	36319958	36320526	ENSMUST00000097778.8	Arid5a	+	0.00229087	1.51992	1	568,	0	2270	cds, utr3
chr1	38051830	38052071	ENSMUST00000027252.7	Eif5b	+	0.0141254	1.50525	1	241,	0	7797	utr3
chr8	105943589	105944007	ENSMUST00000116429.8	Slc12a4	-	2.13796e-06	1.93321	1	418,	0	3755	utr3
chr16	91657755	91658626	ENSMUST00000114036.8	Son	+	4.46684e-06	1.53262	1	871,	0	7945	cds
chr8	108792234	108792865	ENSMUST00000220518.1	Zfhx3	+	0.0245471	2.14355	1	631,	0	17152	cds, utr5
chr16	91657756	91658627	ENSMUST00000119368.7	Son	+	3.71535e-06	1.53794	1	871,	0	7529	cds
chr6	119948302	119948393	ENSMUST00000177761.7	Wnk1	-	0.0112202	1.71951	1	91,	0	11303	cds
chr7	139255985	139256136	ENSMUST00000093993.4	Pwwp2b	+	0.0436516	5.6962	1	151,	0	3057	cds
chr7	19394949	19395426	ENSMUST00000108460.7	Ercc2	+	0.01	1.96564	1	477,	0	3485	utr3
chr9	114095896	114096225	ENSMUST00000135338.2	Susd5	+	0.0158489	2.78949	1	329,	0	4083	cds
chr7	118433928	118434226	ENSMUST00000203485.2	Syt17	-	0.018197	2.31338	1	298,	0	1932	cds
chr13	69499720	69500080	ENSMUST00000198607.4	Papd7	-	0.0147911	1.59438	1	360,	0	4750	utr3, cds
chr12	8323877	8324057	ENSMUST00000020927.9	Hs1bp3	+	0.0194984	2.04202	1	180,	0	2959	cds
chr10	80542052	80542353	ENSMUST00000182260.7	Rexo1	-	0.0338844	1.56917	1	301,	0	2338	utr3
chr7	98590599	98595275	ENSMUST00000038359.5	Emsy	-	0.00676083	1.51887	2	285,524,	0,4152	3564	utr3, cds
chr11	4147225	4148826	ENSMUST00000101626.8	Ccdc157	-	0.0138038	2.08493	3	134,78,388,	0,474,1213	5153	cds
chr7	100319160	100319699	ENSMUST00000057023.11	P4ha3	+	0.042658	1.69819	1	539,	0	2361	utr3
chr12	111445081	111445962	ENSMUST00000109792.7	Tnfaip2	+	3.80189e-10	1.77522	2	202,456,	0,425	3284	cds
chr2	30257064	30262566	ENSMUST00000095078.2	Lrrc8a	+	5.49541e-05	1.67133	2	268,719,	0,4783	4301	utr3, cds
chr9	13805377	13805527	ENSMUST00000034396.13	Mtmr2	+	0.047863	1.61217	1	150,	0	3788	cds
chr7	138836537	138845987	ENSMUST00000118810.1	Mapk1ip1	-	0.0371535	1.89868	2	389,31,	0,9419	1350	cds, utr5
chr14	52161007	52161307	ENSMUST00000111603.9	Rpgrip1	+	0.0141254	1.59218	1	300,	0	5380	utr3
chr14	86656234	86829071	ENSMUST00000168889.2	Diaph3	-	0.00269153	1.58777	5	348,60,96,136,80,	0,115851,116372,154101,172757	4582	utr3, cds
chr6	120969456	120982640	ENSMUST00000207889.1	Mical3	-	0.0138038	2.51403	3	36,245,109,	0,3946,13075	9204	cds
chr3	95988755	95989528	ENSMUST00000015889.9	Plekho1	-	1.62181e-10	1.50838	1	773,	0	1931	utr3, cds
chr10	118146849	118147060	ENSMUST00000219087.1	Mdm1	+	0.0295121	2.92817	1	211,	0	1318	cds
chr15	77735460	77736381	ENSMUST00000109775.2	Apol9b	+	3.80189e-07	1.68529	1	921,	0	1545	cds, utr3
chr17	65824378	65829501	ENSMUST00000160664.7	Ppp4r1	+	0.000912011	1.51467	2	411,127,	0,4996	3784	cds
chr16	17840718	17840928	ENSMUST00000066127.12	Dgcr2	-	0.0363078	1.52944	1	210,	0	3790	utr3
chr5	24587903	24589148	ENSMUST00000088295.8	Chpf2	+	0.00549541	1.72788	2	397,52,	0,1193	5371	cds, utr5
chr4	150897132	150901021	ENSMUST00000105675.7	Park7	-	1.41254e-09	1.51782	2	339,14,	0,3875	882	cds, utr3
chr5	117225352	117274378	ENSMUST00000111978.7	Taok3	+	2.0893e-07	1.59107	10	55,207,135,237,129,204,240,213,183,706,	0,2520,15743,25508,27189,30506,38212,40548,46744,48320	4467	utr3, cds
chr11	67211228	67213391	ENSMUST00000075734.5	Myh1	+	0.030903	1.93589	3	11,256,183,	0,100,1980	6012	cds
chr18	43358318	43393140	ENSMUST00000025379.13	Dpysl3	-	0.000190546	1.63694	4	80,185,89,151,	0,2643,5184,34671	2106	utr5, cds
chr7	30565189	30565364	ENSMUST00000163482.7	U2af1l4	+	0.0057544	1.91057	1	175,	0	668	utr3
chr3	88644196	88646929	ENSMUST00000177303.7	Arhgef2	+	6.30957e-12	1.5977	3	37,184,140,	0,1980,2593	3000	utr3, cds
chr15	79002161	79002328	ENSMUST00000109688.7	Triobp	+	0.042658	2.08493	2	46,44,	0,123	2553	cds
chr15	79527502	79527739	ENSMUST00000010974.7	Kdelr3	+	4.46684e-06	2.12874	1	237,	0	1414	utr3
chr8	126590715	126592791	ENSMUST00000054960.7	Irf2bp2	-	2.5704e-08	1.57026	2	1113,352,	0,1724	5080	cds, utr3
chr15	78992917	79001553	ENSMUST00000109687.7	Triobp	+	9.12011e-05	1.63694	4	515,111,148,33,	0,1124,6879,8603	2570	cds
chr11	119486186	119486876	ENSMUST00000093902.11	Rnf213	+	0.00870964	1.64604	1	690,	0	16716	utr3
chr15	79358090	79358745	ENSMUST00000096350.9	Maff	+	1.07152e-05	1.76541	1	655,	0	1933	utr3
chr10	127055962	127056767	ENSMUST00000040307.5	March9	-	0.00154882	1.82387	1	805,	0	3037	utr3, cds
chr11	4147212	4148811	ENSMUST00000093381.10	Ccdc157	-	0.0194984	1.9752	3	147,78,373,	0,487,1226	5015	cds
chr1	86547537	86582458	ENSMUST00000027444.14	Pde6d	-	0.042658	1.51257	2	80,159,	0,34762	1159	utr5, cds
chr8	84721670	84723759	ENSMUST00000126806.1	Nfix	-	0.00125893	1.64262	2	148,32,	0,2057	1465	cds
chr2	30472549	30473325	ENSMUST00000065134.3	Ier5l	-	0.000239883	1.56808	1	776,	0	2683	cds, utr3
chr3	142304316	142312178	ENSMUST00000195975.4	Pdlim5	-	0.00263027	1.58997	2	153,56,	0,7806	1845	cds
chr13	54459794	54460094	ENSMUST00000026990.5	Thoc3	-	0.00891251	1.79253	1	300,	0	2335	utr3, cds
chr6	17340374	17340760	ENSMUST00000007799.12	Cav1	+	6.16595e-05	1.58557	1	386,	0	2522	utr3
chr7	19395099	19395809	ENSMUST00000108458.9	Klc3	-	0.0194984	2.44528	4	68,41,91,10,	0,139,265,700	1823	cds
chr19	56792060	56795126	ENSMUST00000135666.7	Ccdc186	-	0.0398107	1.68646	3	100,211,37,	0,1235,3029	724	cds
chr5	100443956	100446533	ENSMUST00000149714.7	Lin54	-	0.0467735	1.78633	2	321,10,	0,2567	3869	utr3, cds
chr6	85133999	85134179	ENSMUST00000174286.2	Spr	-	0.00331131	2.05623	1	180,	0	775	cds, utr3
chr17	27988791	28008287	ENSMUST00000025058.13	Anks1	+	0.0398107	1.68763	4	125,93,121,439,	0,2516,7142,19057	6844	cds
chr11	95121868	95124547	ENSMUST00000092768.6	Dlx3	+	0.000389045	1.8264	2	30,1139,	0,1540	2607	cds, utr3
chr1	132017616	132018305	ENSMUST00000146432.1	Elk4	+	0.00616595	1.55401	1	689,	0	1556	cds
chr16	8657441	8657531	ENSMUST00000023396.9	Pmm2	+	0.0239883	2.14355	1	90,	0	1842	utr3
chr2	180175246	180175658	ENSMUST00000061437.4	Adrm1	+	0.000794328	1.50525	2	146,61,	0,351	1535	cds
chr6	86107360	86118795	ENSMUST00000203786.2	Add2	+	0.0151356	3.55537	5	114,90,154,126,319,	0,536,2348,3459,11116	2289	utr3, cds
chr8	127426564	127426684	ENSMUST00000159537.7	Pard3	+	0.00316228	4.14106	1	120,	0	2838	cds
chr2	166082616	166083898	ENSMUST00000088086.3	Sulf2	-	0.0125893	3.22657	2	168,43,	0,1239	3927	cds
chr5	65262900	65266143	ENSMUST00000203471.2	Rfc1	-	0.0107152	1.50316	3	249,189,42,	0,1342,3201	3952	utr3, cds
chr4	132459178	132459927	ENSMUST00000102567.3	Med18	-	0.000891251	1.88426	1	749,	0	1675	cds, utr3
chr8	77257415	77344655	ENSMUST00000210922.1	Arhgap10	-	0.00269153	1.59438	4	2,160,151,16,	0,19732,53315,87224	2208	cds
chr11	84048692	84049196	ENSMUST00000018792.11	Dusp14	-	0.000691831	1.54542	1	504,	0	1571	cds
chr9	40293532	40294042	ENSMUST00000137454.7	Gramd1b	-	0.0288403	2.07053	1	510,	0	2667	utr3
chr13	99414786	99415562	ENSMUST00000052249.6	Mrps27	+	2.75423e-06	1.805	1	776,	0	1849	utr3, cds
chr16	30067376	30067556	ENSMUST00000023171.7	Hes1	+	0.00295121	1.71238	1	180,	0	1468	cds, utr3
chr7	132987726	132989990	ENSMUST00000169570.7	Ctbp2	-	0.00107152	1.54114	2	625,1,	0,2263	3604	utr3, cds
chr9	31068833	31069131	ENSMUST00000216649.1	Zbtb44	+	0.0446684	1.98894	1	298,	0	3157	utr3
chr19	10857821	10858811	ENSMUST00000025645.13	Tmem132a	-	7.94328e-18	1.80125	1	990,	0	3657	utr3, cds
chr11	78320419	78322457	ENSMUST00000045026.3	Spag5	+	0.000263027	1.65634	7	33,112,81,156,75,81,330,	0,141,623,842,1078,1266,1708	3887	utr3, cds
chr8	106883892	106884282	ENSMUST00000177068.7	Chtf8	-	1.94984e-06	1.91587	1	390,	0	2931	utr3
chr10	80614885	80615783	ENSMUST00000178231.1	Adat3	+	2.34423e-09	1.6529	1	898,	0	4516	utr3
chr10	117360550	117361238	ENSMUST00000176686.7	Cpsf6	-	0.000107152	1.63807	2	5,383,	0,305	2200	cds
chr3	88394142	88394319	ENSMUST00000193338.5	Pmf1	-	0.0239883	1.85703	1	177,	0	795	utr3
chr7	48832604	48835605	ENSMUST00000032658.13	Csrp3	-	0.0144544	3.83706	3	51,133,139,	0,1134,2862	877	cds
chr9	21755975	21760155	ENSMUST00000098942.5	Spc24	-	0.00371535	1.53794	5	320,77,105,145,37,	0,1141,1314,1709,4143	1366	utr3, cds
chr12	81918732	81919330	ENSMUST00000221675.1	Pcnx	+	0.0234423	1.73748	1	598,	0	4812	cds
chr7	13278912	13292469	ENSMUST00000185145.7	Lig1	+	0.00588844	1.52098	11	47,74,90,136,127,96,102,126,76,81,11,	0,1235,3540,6344,7645,9751,10481,12274,12543,13226,13546	1053	utr5, cds
chrX	99466803	99468220	ENSMUST00000113797.3	Pja1	-	2.34423e-06	1.59438	2	770,98,	0,1319	1676	cds
chr1	73953372	73953758	ENSMUST00000191367.1	Tns1	-	2.5704e-08	2.26577	1	386,	0	711	cds, utr5
chr16	91657761	91658629	ENSMUST00000117633.7	Son	+	3.98107e-06	1.53475	1	868,	0	8731	cds
chr5	65609805	65620570	ENSMUST00000202648.3	Pds5a	-	0.000660693	1.50525	4	383,109,146,21,	0,9138,9814,10744	2725	utr3, cds
chr7	80081223	80081939	ENSMUST00000166250.7	Zfp710	+	0.00933254	2.11404	1	716,	0	3606	cds
chr6	52232250	52232520	ENSMUST00000121043.1	Hoxa10	-	0.00354813	1.75686	1	270,	0	1436	cds, utr3
chr7	5007588	5008066	ENSMUST00000207030.1	Fiz1	-	0.00102329	1.8609	1	478,	0	2178	cds, utr3
chr11	120477180	120479133	ENSMUST00000106205.7	Hgs	+	0.000162181	1.54864	7	27,99,96,39,144,60,44,	0,108,338,1155,1281,1514,1909	2898	cds
chr3	96871056	96871356	ENSMUST00000029738.13	Gpr89	-	0.00537032	1.82513	1	300,	0	4598	utr3
chr7	118525120	118528363	ENSMUST00000032887.3	Coq7	-	0.00524807	1.59107	4	174,69,140,60,	0,703,2216,3183	914	cds, utr3
chr2	25193652	25195175	ENSMUST00000081869.6	Tor4a	-	0.00218776	1.64947	1	1523,	0	3255	cds, utr3
chr1	91068585	91078411	ENSMUST00000097650.9	Lrrfip1	+	0.00025704	1.86219	4	64,18,48,21,	0,4738,8358,9805	2760	cds
chr11	84400842	84401232	ENSMUST00000103201.7	Acaca	+	0.0158489	1.64832	1	390,	0	9513	utr3
chr12	87309580	87312827	ENSMUST00000021424.4	Sptlc2	-	0.0017378	1.56157	2	440,130,	0,3117	6710	utr3, cds
chr14	68123803	68124310	ENSMUST00000022638.5	Nefm	-	0.0295121	3.70635	1	507,	0	3334	cds
chr10	80868202	80868708	ENSMUST00000218789.1	Sppl2b	+	0.000125893	1.91587	1	506,	0	3151	utr3
chr15	66930777	66930868	ENSMUST00000005256.12	Ndrg1	-	0.00933254	2.31338	1	91,	0	2886	utr3
chr17	80225748	80228467	ENSMUST00000069486.12	Gemin6	+	0.00120226	1.58337	2	16,730,	0,1989	1134	cds, utr3
chr7	48832611	48835619	ENSMUST00000167786.3	Csrp3	-	0.0141254	3.86375	3	44,133,153,	0,1127,2855	899	cds
chr19	10199137	10200697	ENSMUST00000116542.8	Fen1	-	1.20226e-10	1.92385	1	1560,	0	2100	cds, utr3
chr7	78914511	78920188	ENSMUST00000118867.7	Isg20	+	0.030903	1.85575	3	63,201,143,	0,2021,5534	697	cds, utr3
chr6	48596899	48597169	ENSMUST00000163452.6	Repin1	+	0.0154882	2.18859	1	270,	0	2959	cds
chr19	46004525	46005454	ENSMUST00000099393.2	Hps6	+	0.0057544	1.54864	1	929,	0	2696	cds
chr2	30967137	30967228	ENSMUST00000028200.8	Tor1a	-	0.00169824	2.42839	1	91,	0	1401	cds
chr3	88909617	88910068	ENSMUST00000081695.13	Gon4l	+	0.000389045	1.75443	1	451,	0	7440	utr3
chr13	37931736	37932607	ENSMUST00000110238.9	Rreb1	+	0.0109648	1.52414	1	871,	0	7437	utr3, cds
chr7	13278914	13292188	ENSMUST00000098814.10	Lig1	+	0.00794328	1.50629	10	45,74,90,136,127,96,102,126,76,50,	0,1233,3538,6342,7643,9749,10479,12272,12541,13224	3091	utr5, cds
chr7	127015032	127016786	ENSMUST00000200948.1	Pagr1a	-	7.4131e-07	1.63014	3	437,83,344,	0,1167,1410	1430	cds, utr3
chr5	137781905	137782323	ENSMUST00000031740.15	Mepce	-	0.00562341	1.56917	1	418,	0	3128	utr3
chr5	143253321	143253501	ENSMUST00000161448.7	Zfp316	-	0.0128825	10.5561	1	180,	0	6891	cds
chr13	49195709	49196244	ENSMUST00000049022.14	Ninj1	+	3.46737e-05	1.56699	1	535,	0	1187	utr3
chr15	78892038	78894139	ENSMUST00000041587.7	Gga1	+	1.99526e-11	1.74473	5	48,188,170,111,406,	0,414,1128,1500,1695	3034	utr3, cds
chr9	67220908	67221505	ENSMUST00000214859.1	Tln2	-	0.00060256	1.79626	1	597,	0	3251	utr3, cds
chrX	74016577	74017424	ENSMUST00000138397.7	Irak1	-	0.000794328	1.68763	2	120,295,	0,552	771	cds
chr17	28299770	28300367	ENSMUST00000002320.14	Ppard	+	8.91251e-09	2.41162	1	597,	0	3218	utr3, cds
chr2	77186793	77187123	ENSMUST00000102659.1	Sestd1	-	0.0186209	1.55941	1	330,	0	2720	utr3
chr10	117360860	117361219	ENSMUST00000177145.7	Cpsf6	-	0.000114815	1.65405	1	359,	0	3819	cds
chr17	57263248	57263397	ENSMUST00000224885.1	Trip10	+	0.000245471	2.62079	1	149,	0	2136	utr3
chr4	43036111	43036560	ENSMUST00000107956.7	Fam214b	-	0.00912011	1.51467	1	449,	0	3107	cds
chr5	143253328	143253508	ENSMUST00000051665.8	Zfp316	-	0.0162181	9.98664	1	180,	0	3054	cds
chr5	115342834	115343216	ENSMUST00000031508.4	Triap1	+	0.00190546	1.54971	1	382,	0	1088	utr3
chr5	81794358	81795347	ENSMUST00000120673.7	Adgrl3	+	0.000691831	1.73989	1	989,	0	5178	utr3, cds
chr4	126178083	126180004	ENSMUST00000106142.7	Thrap3	-	3.31131e-07	2.28153	2	474,93,	0,1828	2744	cds
chr6	120888795	120889035	ENSMUST00000009256.3	Bcl2l13	+	0.0263027	1.58008	1	240,	0	6925	utr3
chr11	70451947	70453727	ENSMUST00000019067.7	Med11	+	1.8197e-08	1.74231	3	116,131,626,	0,260,1154	902	cds, utr3, utr5
chr15	10587881	10592179	ENSMUST00000227506.1	Rai14	-	0.020893	1.77645	3	43,29,108,	0,3705,4190	4732	cds
chr3	36091202	36091443	ENSMUST00000011492.14	Acad9	+	0.0102329	1.84805	1	241,	0	3930	utr3
chr4	34808809	34808960	ENSMUST00000047950.5	Zfp292	-	0.0229087	2.86791	1	151,	0	9986	cds
chr5	138456176	138456327	ENSMUST00000100524.2	Zfp157	+	0.0177828	9.00047	1	151,	0	869	utr3
chr1	134595818	134597685	ENSMUST00000047714.13	Kdm5b	+	0.0371535	2.58471	2	78,103,	0,1764	8714	cds
chr2	156761835	156762903	ENSMUST00000000094.13	Dlgap4	+	5.01187e-18	2.05623	2	164,219,	0,849	1411	cds, utr3
chr6	128373311	128373966	ENSMUST00000112148.3	Foxm1	+	0.0131826	1.5042	1	655,	0	2229	utr3, cds
chr11	101086070	101086441	ENSMUST00000001806.9	Coasy	+	0.018197	1.62789	2	74,194,	0,177	2138	cds, utr3
chr19	4115475	4116078	ENSMUST00000121402.1	Aip	-	0.00758578	1.87905	2	21,97,	0,506	700	cds
chr10	80189269	80189507	ENSMUST00000003154.6	Efna2	+	0.0301995	2.65737	1	238,	0	2131	utr3
chr8	27053431	27053850	ENSMUST00000209525.1	Plpbp	+	0.00501187	1.58337	1	419,	0	5767	utr3
chr16	91655867	91657097	ENSMUST00000119368.7	Son	+	1.47911e-09	1.63694	1	1230,	0	7529	cds
chr14	47310521	47310814	ENSMUST00000227554.1	Mapk1ip1l	+	0.000186209	1.7411	1	293,	0	584	cds
chr10	81529861	81530910	ENSMUST00000043604.5	Gna11	-	1.1749e-06	1.55294	1	1049,	0	3414	utr3, cds
chr8	71255659	71269259	ENSMUST00000110071.2	Haus8	-	0.00812831	1.71475	6	53,113,93,70,53,34,	0,348,799,1696,7392,13566	1452	cds
chr5	148894163	148918727	ENSMUST00000147473.5	Gm42791	-	0.0416869	1.6888	3	113,163,132,	0,10403,24432	727	cds
chr19	47265303	47265513	ENSMUST00000111800.2	Sh3pxd2a	-	0.0040738	1.56808	1	210,	0	10380	utr3
chr4	150897132	150901020	ENSMUST00000030805.13	Park7	-	1.54882e-09	1.51572	2	339,13,	0,3875	908	cds, utr3
chr17	26190064	26192559	ENSMUST00000074370.9	Axin1	+	0.0269153	1.66209	2	167,44,	0,2451	3777	cds
chrX	152223140	152223949	ENSMUST00000112605.7	Iqsec2	+	0.0301995	1.58008	1	809,	0	6017	utr3, cds
chr4	133589856	133591490	ENSMUST00000105899.1	Gpn2	+	0.00562341	1.9752	2	41,165,	0,1469	996	cds, utr3
chr7	13280175	13291244	ENSMUST00000123025.1	Lig1	+	0.0190546	1.54542	7	46,90,136,124,96,108,58,	0,2277,5081,6385,8488,9212,11011	688	cds
chr14	86656246	86748955	ENSMUST00000226254.1	Diaph3	-	0.0134896	1.71951	2	336,138,	0,92571	682	cds, utr3, utr5
chr11	84048705	84049203	ENSMUST00000108101.7	Dusp14	-	0.000870964	1.53368	1	498,	0	1082	cds
chr6	116258713	116258982	ENSMUST00000204283.2	Washc2	+	2.5704e-05	2.12874	1	269,	0	3728	cds
chrX	74016574	74018152	ENSMUST00000101458.8	Irak1	-	0.00186209	1.57243	3	123,301,23,	0,555,1555	2052	cds
chr1	21000396	21001145	ENSMUST00000037998.5	Tram2	-	0.042658	1.53262	1	749,	0	6492	utr3
chr19	5109830	5111670	ENSMUST00000113728.7	Klc2	-	0.00239883	1.50838	6	11,62,50,100,174,52,	0,366,536,1307,1534,1788	2838	cds
chr4	33041371	33050060	ENSMUST00000124992.7	Ube2j1	+	2.39883e-07	1.54007	4	90,130,120,379,	0,2485,3708,8310	3530	utr3, cds
chr4	129221224	129222072	ENSMUST00000097873.9	C77080	-	0.00194984	1.53581	2	253,258,	0,590	5033	utr3, cds
chr9	67220653	67221493	ENSMUST00000217550.1	Tln2	-	0.00338844	1.53156	1	840,	0	5152	utr3, cds
chr19	45023710	45023801	ENSMUST00000178087.1	Lzts2	+	0.00794328	2.12874	1	91,	0	2773	cds
chr18	60818029	60828831	ENSMUST00000177172.7	Tcof1	-	1.8197e-06	1.64832	7	181,83,223,122,187,195,176,	0,832,1358,3613,4774,10335,10626	3229	cds
chr2	32796164	32802809	ENSMUST00000050000.15	Stxbp1	-	0.0151356	1.56917	5	6,86,102,110,56,	0,1940,4415,5655,6589	3892	cds
chr8	77250365	77344699	ENSMUST00000076316.5	Arhgap10	-	4.36516e-06	1.52309	6	642,92,153,160,151,60,	0,6960,8691,26782,60365,94274	3084	utr3, cds
chr2	112630035	112630978	ENSMUST00000003705.11	Aven	+	0.0338844	1.52626	2	41,200,	0,743	4735	utr3, cds
chr2	11596681	11598139	ENSMUST00000156469.1	Rbm17	-	0.0239883	1.60436	2	114,88,	0,1370	517	cds
chr12	112744138	112744797	ENSMUST00000101018.10	Cep170b	+	0.0251189	1.7411	3	25,52,133,	0,384,526	6641	cds
chr14	45475955	45504520	ENSMUST00000150660.1	Fermt2	-	0.00011749	1.73147	4	158,33,135,24,	0,462,6476,28541	816	cds
chr11	61245862	61246160	ENSMUST00000074127.13	Aldh3a2	-	0.0102329	1.73508	1	298,	0	3091	utr3
chr16	43618600	43619137	ENSMUST00000114695.2	Zbtb20	+	8.70964e-05	2.20381	1	537,	0	2977	utr3, cds
chr2	156761849	156762844	ENSMUST00000171030.8	Dlgap4	+	1e-13	2.08493	2	79,160,	0,835	1281	cds
chr17	35875079	35875468	ENSMUST00000113814.10	Ppp1r18	+	0.000199526	1.57789	1	389,	0	3131	utr3
chr15	98656678	98662829	ENSMUST00000162384.1	Ddx23	-	0.00269153	1.67018	3	34,206,52,	0,1551,6099	321	cds, utr5
chr8	123834784	123834992	ENSMUST00000118535.7	Rab4a	+	0.040738	1.63241	1	208,	0	1419	utr3
chrX	74035295	74037010	ENSMUST00000170481.8	Mecp2	-	0.000977237	1.53581	2	1199,29,	0,1686	10175	utr3, cds
chr9	21074157	21074337	ENSMUST00000115487.2	Raver1	-	0.00436516	1.99585	1	180,	0	3470	utr3
chr6	82647989	82652899	ENSMUST00000095786.5	Pole4	-	0.000234423	1.54649	4	47,42,85,276,	0,3447,4093,4634	1769	cds, utr3, utr5
chr6	87789630	87789750	ENSMUST00000032134.8	Rab43	-	0.0416869	2.15846	1	120,	0	4308	utr3
chr19	4222179	4222597	ENSMUST00000046506.6	Clcf1	+	0.00380189	1.68296	1	418,	0	1847	cds, utr3
chr1	155232588	155242047	ENSMUST00000186156.6	BC034090	-	0.0030903	2.58471	3	1,64,623,	0,8147,8836	4873	cds
chr8	26979558	26980569	ENSMUST00000154256.2	Zfp703	+	3.01995e-06	1.65749	1	1011,	0	3152	cds, utr3
chr8	13019063	13019482	ENSMUST00000123811.8	Mcf2l	+	0.030903	2.21914	1	419,	0	2390	utr3
chrX	57386921	57387308	ENSMUST00000114730.7	Rbmx	-	0.000158489	2.11404	1	387,	0	2019	cds, utr3
chr10	81269015	81269076	ENSMUST00000057798.8	Apba3	+	0.0446684	2	1	61,	0	2106	cds
chr3	51249844	51250775	ENSMUST00000023849.14	Noct	+	0.00102329	1.56482	1	931,	0	3059	utr3, cds
chr19	5685372	5686001	ENSMUST00000113615.8	Pcnx3	-	0.0251189	1.58227	1	629,	0	7264	cds
chr1	162696304	162698153	ENSMUST00000182593.7	Prrc2c	-	8.51138e-06	1.53581	2	59,721,	0,1128	9022	cds
chr1	136625654	136626014	ENSMUST00000112046.1	Zfp281	+	0.0144544	1.967	1	360,	0	4937	cds
chr6	119937380	119937830	ENSMUST00000088644.12	Wnk1	-	2.51189e-06	1.66555	1	450,	0	11330	cds
chrX	73948923	73950283	ENSMUST00000114372.2	Hcfc1	-	6.16595e-06	1.5252	2	142,1086,	0,274	8262	cds
chr19	4611784	4614445	ENSMUST00000113822.2	Lrfn4	-	9.54993e-07	1.51047	2	854,1290,	0,1371	2918	cds, utr3
chr18	82956337	82957236	ENSMUST00000171238.7	Zfp516	+	0.00954993	1.55294	1	899,	0	7725	cds
chr4	62701095	62702518	ENSMUST00000153875.2	Rgs3	+	0.00416869	1.60103	2	105,459,	0,964	2136	utr3, cds
chr7	5030279	5031027	ENSMUST00000085427.5	Zfp865	+	0.0269153	1.54435	1	748,	0	2751	cds
chr19	6116003	6116571	ENSMUST00000113533.1	Sac3d1	-	2.95121e-05	1.74715	1	568,	0	1374	cds, utr3
chr17	46649954	46650131	ENSMUST00000113429.7	Mrpl2	+	0.000102329	1.91057	1	177,	0	998	utr3
chr11	62317796	62319431	ENSMUST00000101067.9	Ncor1	-	0.000537032	1.93992	2	234,66,	0,1569	7243	utr3, cds
chr17	35875089	35875475	ENSMUST00000190496.1	Ppp1r18	+	0.000512861	1.53794	1	386,	0	1395	utr3
chr18	77948266	77949045	ENSMUST00000044622.5	Epg5	+	0.00870964	2.26577	1	779,	0	9672	cds
chr15	89371930	89372171	ENSMUST00000023285.4	Tymp	-	0.00186209	2.04202	1	241,	0	2037	utr3
chr13	24751961	24756661	ENSMUST00000110382.8	Gmnn	-	0.00213796	1.67714	4	269,111,83,62,	0,1386,1696,4638	963	utr3, cds
chr19	10247631	10248261	ENSMUST00000039327.10	Dagla	-	0.0154882	1.66209	1	630,	0	5634	utr3, cds
chr12	111445071	111445952	ENSMUST00000102745.9	Tnfaip2	+	1.94984e-10	1.79005	2	212,446,	0,435	3762	cds
chr7	122078602	122079052	ENSMUST00000033158.5	Ubfd1	+	0.0316228	1.52626	1	450,	0	4849	utr3
chr9	108572340	108572580	ENSMUST00000068700.6	Wdr6	-	0.00676083	1.71238	1	240,	0	4163	utr3
chr7	70354438	70354766	ENSMUST00000089565.5	Nr2f2	-	0.0489779	1.5252	1	328,	0	1664	cds, utr3
chr7	64339968	64340537	ENSMUST00000032736.10	Mtmr10	+	0.0144544	1.54864	1	569,	0	5205	utr3
chr5	24501417	24502047	ENSMUST00000024123.8	Agap3	+	5.88844e-06	1.61328	1	630,	0	3207	utr3, cds
chr10	118146847	118150844	ENSMUST00000169817.2	Mdm1	+	0.0354813	2.8481	2	124,56,	0,3941	2022	cds
chr7	27164719	27165105	ENSMUST00000080058.10	Egln2	-	0.000245471	1.81252	1	386,	0	2107	cds
chr19	56792065	56793501	ENSMUST00000076085.3	Ccdc186	-	0.0398107	1.73027	2	95,206,	0,1230	2754	cds
chr2	32308870	32312230	ENSMUST00000201494.3	Dnm1	-	0.00190546	2.26577	2	194,104,	0,3256	2732	utr3, cds
chr7	25291227	25294145	ENSMUST00000164820.1	Cic	+	0.00616595	1.61328	2	115,172,	0,2746	344	cds, utr3
chr5	124493663	124496208	ENSMUST00000199125.1	Rilpl1	-	0.0109648	2	2	181,26,	0,2519	766	utr3, cds
chr11	101973468	101974835	ENSMUST00000125794.1	Dusp3	-	8.70964e-07	1.96973	2	174,90,	0,1277	440	utr3, cds
chr4	118432062	118432272	ENSMUST00000067896.3	Elovl1	+	2.34423e-05	1.55617	1	210,	0	1137	cds, utr3
chr3	88644195	88646895	ENSMUST00000175779.7	Arhgef2	+	5.01187e-12	1.6358	3	38,184,106,	0,1981,2594	3065	utr3, cds
chr19	46762818	46868556	ENSMUST00000077666.4	Cnnm2	+	0.00269153	1.84676	5	575,144,138,170,19,	0,91082,94017,96124,105719	3492	cds
chr15	75916609	75916963	ENSMUST00000053918.7	Pycrl	-	0.00512861	1.72309	1	354,	0	1353	cds, utr3
chr5	30955042	30955458	ENSMUST00000202567.1	Preb	-	6.30957e-08	1.74836	1	416,	0	1869	utr3
chr1	97645565	97646219	ENSMUST00000149927.1	D1Ertd622e	-	0.00281838	1.66671	1	654,	0	2703	cds, utr3
chr15	79358089	79358745	ENSMUST00000163691.1	Maff	+	8.12831e-06	1.78139	1	656,	0	1905	utr3
chr13	83662325	83662924	ENSMUST00000163888.7	Mef2c	+	0.0446684	2.44528	1	599,	0	6277	utr3, cds
chr12	28746582	28747332	ENSMUST00000170994.2	Trappc12	-	0.00707946	1.58227	1	750,	0	2818	cds
chr9	21401057	21401326	ENSMUST00000115414.2	Ilf3	+	0.0489779	1.57571	1	269,	0	3606	utr3
chr7	48867685	48872176	ENSMUST00000058745.14	E2f8	-	3.0903e-09	1.76052	5	354,133,526,88,91,	0,473,3005,4127,4400	3691	cds
chr12	104931084	104931803	ENSMUST00000109927.1	Syne3	-	0.0030903	1.71475	1	719,	0	5263	utr3
chr15	78992946	79001553	ENSMUST00000109690.9	Triobp	+	0.000138038	1.62902	4	486,111,148,33,	0,1095,6850,8574	7023	cds
chr2	152931897	152932851	ENSMUST00000099200.2	Foxs1	-	0.000562341	1.73388	1	954,	0	1311	cds, utr3
chr12	86883840	86884320	ENSMUST00000038422.7	Irf2bpl	-	1e-05	1.8264	1	480,	0	4098	cds, utr5
chr15	78992945	79001553	ENSMUST00000109689.8	Triobp	+	0.000114815	1.63694	4	487,111,148,33,	0,1096,6851,8575	7187	cds
chr15	77403788	77404349	ENSMUST00000081776.9	Apol9a	-	0.0223872	1.5305	1	561,	0	1475	cds, utr3
chr5	65161106	65162811	ENSMUST00000101191.9	Klhl5	+	0.0489779	2.08493	2	98,22,	0,1683	3610	cds
chr7	56230924	56231101	ENSMUST00000205678.1	Herc2	+	0.00436516	2.37841	1	177,	0	501	cds
chr13	34128002	34128970	ENSMUST00000075774.4	Tubb2b	-	1.58489e-31	1.53475	2	529,99,	0,869	2182	cds
chr6	119948316	119948407	ENSMUST00000088646.11	Wnk1	-	0.00954993	1.76296	1	91,	0	8364	cds
chrX	101254880	101255255	ENSMUST00000138437.2	Foxo4	+	0.0269153	2.2974	2	111,99,	0,276	1345	cds
chr2	156097513	156098131	ENSMUST00000131377.7	Rbm12	-	0.000489779	1.6888	1	618,	0	1058	cds
chr8	110975295	110975565	ENSMUST00000040416.7	Ddx19a	-	0.00467735	1.77522	1	270,	0	2547	utr3
chr15	26309226	26309405	ENSMUST00000126304.1	March11	+	0.00954993	3.38698	1	179,	0	2146	cds, utr5
chr12	28746603	28747321	ENSMUST00000168129.9	Trappc12	-	0.00724436	1.59549	1	718,	0	3230	cds
chr7	141216763	141217691	ENSMUST00000209500.1	Rassf7	+	0.00269153	1.53262	2	88,692,	0,236	1560	cds
chr15	76646986	76647256	ENSMUST00000176274.1	Cyhr1	-	0.042658	1.63694	1	270,	0	1854	utr3
chr8	122305395	122332111	ENSMUST00000054052.14	Zfpm1	+	0.0354813	1.63467	4	85,150,134,22,	0,2096,18304,26694	3390	cds
chr5	115333238	115333389	ENSMUST00000139167.2	Gatc	-	0.017378	2.05623	1	151,	0	1797	utr3
chr7	70357863	70366141	ENSMUST00000089565.5	Nr2f2	-	0.0107152	1.64148	2	427,49,	0,8229	1664	cds, utr5
chr5	113775313	113778244	ENSMUST00000112312.7	Iscu	+	6.30957e-10	1.52838	3	15,308,412,	0,1457,2519	1116	cds, utr3
chr5	81794348	81795216	ENSMUST00000119385.7	Adgrl3	+	0.00977237	1.54971	1	868,	0	4905	utr3
chr15	58096588	58100019	ENSMUST00000228783.1	Atad2	-	0.000954993	1.58777	5	117,134,390,144,53,	0,663,1770,3122,3378	3472	cds
chr8	70779818	70780255	ENSMUST00000212140.1	Mast3	-	0.0269153	1.92519	2	119,61,	0,376	3047	cds, utr3
chr12	113188928	113189464	ENSMUST00000058491.7	Tmem121	+	0.0363078	1.83401	1	536,	0	1574	cds, utr3
chr7	80336332	80338928	ENSMUST00000133728.7	Unc45a	-	0.0489779	1.70645	3	141,93,88,	0,592,2508	907	cds
chr7	30565159	30565362	ENSMUST00000163654.7	U2af1l4	+	0.00154882	2.08493	1	203,	0	781	cds, utr3
chr16	21652983	21653671	ENSMUST00000053336.7	2510009E07Rik	-	0.00616595	2.80889	1	688,	0	5164	utr3, cds
chr16	15841814	15842175	ENSMUST00000023352.8	Prkdc	+	0.0144544	2.09943	1	361,	0	12647	utr3, cds
chr8	128685742	128685952	ENSMUST00000090006.11	Itgb1	+	3.16228e-16	1.93187	1	210,	0	3815	utr5
chr15	73586170	73586768	ENSMUST00000054266.12	Slc45a4	-	0.00691831	1.74715	1	598,	0	4664	cds
chr2	76741391	76741872	ENSMUST00000111882.8	Ttn	-	0.0223872	4.50023	1	481,	0	101674	cds
chr5	124005856	124006687	ENSMUST00000040967.8	Vps37b	-	0.000389045	1.60103	1	831,	0	2522	utr3, cds
chr7	5030294	5031042	ENSMUST00000076251.6	Zfp865	+	0.0223872	1.56266	1	748,	0	7503	cds
chr11	102310278	102310449	ENSMUST00000107123.9	Ubtf	-	0.00812831	2.20381	2	54,7,	0,164	2759	cds
chr6	127963936	127964475	ENSMUST00000032503.11	Tspan9	-	6.60693e-05	1.61776	1	539,	0	1405	utr3, cds
chr15	76002583	76004045	ENSMUST00000170153.1	Fam83h	-	0.00501187	1.50733	1	1462,	0	4534	cds
chr9	57628652	57630172	ENSMUST00000217314.1	Csk	-	0.00301995	1.58667	5	91,100,66,94,5,	0,168,348,607,1515	2162	cds
chr17	46251613	46251904	ENSMUST00000127378.1	Yipf3	+	4.7863e-05	1.78262	1	291,	0	841	cds, utr3
chr5	81794327	81795347	ENSMUST00000118034.7	Adgrl3	+	0.000870964	1.71	1	1020,	0	4947	utr3, cds
chr19	32123984	32124434	ENSMUST00000142618.7	Sgms1	-	0.00281838	1.83655	1	450,	0	4036	utr3, cds
chr18	36682574	36682814	ENSMUST00000186538.6	Slc35a4	+	0.0489779	1.52626	1	240,	0	2842	cds
chr8	107367376	107367675	ENSMUST00000151114.7	Nfat5	+	0.0316228	1.74473	1	299,	0	4982	cds
chr15	79828174	79828953	ENSMUST00000109627.7	Cbx6	-	0.00030903	1.60659	1	779,	0	5806	cds
chr11	116837434	116837704	ENSMUST00000124831.1	Jmjd6	-	0.00323594	1.52309	1	270,	0	838	cds, utr3
chr6	17491750	17492321	ENSMUST00000080469.11	Met	+	0.00537032	1.68179	1	571,	0	4140	cds
chr4	155957298	155957477	ENSMUST00000118192.7	Ube2j2	+	0.00436516	1.68413	1	179,	0	922	cds, utr3
chr2	152109042	152109881	ENSMUST00000041500.7	Srxn1	+	6.76083e-05	1.79253	1	839,	0	2812	utr3, cds
chr6	48415719	48416228	ENSMUST00000114571.7	Krba1	+	0.0301995	3.03143	1	509,	0	6695	cds
chr13	32822070	32822280	ENSMUST00000021832.6	Wrnip1	+	0.0123027	1.64376	1	210,	0	2633	utr3, cds
chr17	32316342	32317100	ENSMUST00000002699.5	Akap8	-	0.00131826	1.73267	2	325,34,	0,724	3695	cds
chr4	124707883	124708094	ENSMUST00000106199.9	Fhl3	+	0.00398107	1.63694	1	211,	0	1139	cds, utr3
chr19	45023716	45023806	ENSMUST00000039016.12	Lzts2	+	0.0120226	2.02792	1	90,	0	2825	cds
chr17	27988734	28008289	ENSMUST00000088027.5	Anks1	+	0.030903	1.71119	4	182,93,121,441,	0,2573,7199,19114	6781	cds
chr14	20734904	20735084	ENSMUST00000071816.6	Camk2g	-	0.0338844	1.54221	1	180,	0	3703	utr3
chr11	96820092	96820445	ENSMUST00000126949.7	Nfe2l1	-	3.98107e-08	1.69232	1	353,	0	851	cds
chr19	5711026	5716439	ENSMUST00000075606.4	Ehbp1l1	-	9.33254e-10	1.71238	2	12,644,	0,4769	3572	cds
chr11	5524956	5525105	ENSMUST00000149159.2	Xbp1	+	0.00025704	1.82387	1	149,	0	1099	utr3
chr8	106886073	106886994	ENSMUST00000176090.1	Chtf8	-	0.000691831	1.54007	2	453,75,	0,846	615	cds, utr3
chr13	67749073	67749281	ENSMUST00000144183.2	Zfp85	-	0.0338844	5.27803	1	208,	0	2312	cds
chr13	54739799	54740098	ENSMUST00000099506.1	Gprin1	-	0.0416869	8.22491	1	299,	0	4141	cds
chr9	21067519	21067868	ENSMUST00000010348.6	Fdx1l	-	1.58489e-06	1.83274	1	349,	0	812	utr3, cds
chr11	119486161	119486879	ENSMUST00000172235.1	Rnf213	+	0.00912011	1.63127	1	718,	0	2422	utr3
chr1	40010568	40010657	ENSMUST00000191865.1	Map4k4	+	8.70964e-05	1.93321	1	89,	0	707	cds
chr5	123452598	123454281	ENSMUST00000068237.11	Mlxip	+	0.0104713	1.82513	2	69,890,	0,793	7303	utr3, cds
chr8	71932424	71932604	ENSMUST00000119003.1	Zfp617	+	0.0269153	2.37841	1	180,	0	2920	cds
chr4	115773989	115774227	ENSMUST00000106525.8	Efcab14	+	0.0288403	1.68063	1	238,	0	2792	utr3, cds
chr7	78902526	78902822	ENSMUST00000138167.1	Aen	+	2.39883e-05	1.85832	1	296,	0	621	cds
chr14	56725297	56761970	ENSMUST00000163924.1	Pspc1	-	0.00436516	1.51677	5	178,58,109,85,137,	0,3222,23537,33332,36536	2863	cds
chr15	76900894	76901191	ENSMUST00000109793.2	Commd5	+	0.00912011	1.54114	1	297,	0	920	cds, utr3
chr12	112744129	112744819	ENSMUST00000179041.7	Cep170b	+	0.0245471	1.68646	3	34,52,155,	0,393,535	6565	cds
chr2	25273190	25273399	ENSMUST00000028341.10	Anapc2	+	0.00120226	1.72668	1	209,	0	3004	cds
chr7	25268416	25271272	ENSMUST00000169392.1	Cic	+	0.0295121	1.68413	2	128,438,	0,2418	596	cds, utr5
chr4	132311820	132314276	ENSMUST00000105962.9	Trnau1ap	-	0.00588844	1.5768	3	186,34,72,	0,2172,2384	961	utr3, cds
chr19	46502215	46502425	ENSMUST00000026008.7	Trim8	+	1.54882e-06	2.56685	1	210,	0	3230	utr5
chrX	152223167	152223947	ENSMUST00000168786.7	Iqsec2	+	0.0467735	1.52098	1	780,	0	5993	utr3, cds
chr6	47484946	47495229	ENSMUST00000146828.7	Cul1	+	0.00398107	1.51362	2	98,163,	0,10120	723	cds
chr1	183086265	183087072	ENSMUST00000003035.11	Disp1	-	0.000812831	1.70764	1	807,	0	4984	utr3, cds
chr10	67226496	67230025	ENSMUST00000173689.7	Jmjd1c	+	0.000724436	1.67365	2	423,178,	0,3351	8609	cds
chr7	138836538	138845995	ENSMUST00000075667.4	Mapk1ip1	-	0.0398107	1.77154	2	492,39,	0,9418	1502	cds, utr5
chr14	34268265	34268624	ENSMUST00000228626.1	Fam35a	-	0.0398107	2.20381	1	359,	0	3100	cds
chr16	32679684	32680401	ENSMUST00000115126.7	Tnk2	+	0.000501187	1.75564	1	717,	0	4358	cds
chr17	57263248	57263397	ENSMUST00000224947.1	Trip10	+	0.000245471	2.62079	1	149,	0	2016	utr3
chr10	33949018	33949378	ENSMUST00000048222.5	Zufsp	-	0.0346737	2.01391	1	360,	0	2991	cds
chr15	58095570	58100007	ENSMUST00000038194.4	Atad2	-	0.00125893	1.56808	6	1,129,134,390,144,41,	0,1006,1681,2788,4140,4396	5684	cds
chr7	3630586	3634174	ENSMUST00000108636.1	Prpf31	+	0.000204174	1.7219	5	156,61,84,98,51,	0,258,2081,2717,3537	1798	cds
chr3	75956379	75956739	ENSMUST00000117242.7	Golim4	-	0.0190546	1.67133	1	360,	0	4551	utr5
chr7	80081218	80081930	ENSMUST00000206039.1	Zfp710	+	0.00891251	2.12874	1	712,	0	2194	cds
chrX	8155512	8155960	ENSMUST00000172020.7	Tbc1d25	-	0.0489779	1.5977	1	448,	0	2441	cds
chr5	33894934	33895533	ENSMUST00000058096.13	Nsd2	+	0.0128825	1.58337	1	599,	0	4633	utr3, cds
chr8	127426563	127426684	ENSMUST00000161277.7	Pard3	+	0.00389045	4.02782	1	121,	0	2758	cds
chr2	84773139	84773378	ENSMUST00000111641.1	Serping1	-	0.0158489	3.27161	1	239,	0	1665	cds
chr4	147945254	147946958	ENSMUST00000103232.1	2510039O18Rik	+	1.25893e-05	1.58118	2	207,358,	0,1346	2731	cds, utr3
chr13	24752187	24756662	ENSMUST00000176890.7	Gmnn	-	0.0109648	1.81252	4	43,111,83,63,	0,1160,1470,4412	749	cds
chr17	70844980	70846261	ENSMUST00000135007.2	Tgif1	-	1.41254e-06	1.85703	2	292,90,	0,1191	1291	cds
chr14	68119758	68122862	ENSMUST00000022638.5	Nefm	-	0.018197	1.68997	2	1626,42,	0,3062	3334	utr3, cds
chr5	93093436	93139527	ENSMUST00000074733.10	Sept11	+	0.000323594	1.99308	2	161,79,	0,46012	5028	utr5, cds
chr10	81192867	81193047	ENSMUST00000047665.6	Dapk3	+	0.00269153	2.17347	1	180,	0	1676	cds, utr3
chr2	18677137	18677347	ENSMUST00000028071.12	Bmi1	+	0.0199526	2.08493	1	210,	0	3594	utr5
chr13	69499719	69500078	ENSMUST00000044081.8	Papd7	-	0.0154882	1.58777	1	359,	0	3994	utr3, cds
chr15	50830977	50846905	ENSMUST00000184885.7	Trps1	-	0.0125893	1.83274	4	29,352,578,176,	0,629,15036,15752	3492	cds
chr6	125036564	125036803	ENSMUST00000084275.11	Zfp384	+	0.0169824	1.68997	1	239,	0	2829	utr3, cds
chr15	73586164	73586762	ENSMUST00000076224.11	Slc45a4	-	0.0141254	1.64604	1	598,	0	4240	cds
chr6	119948311	119948402	ENSMUST00000203030.2	Wnk1	-	0.0128825	1.70645	1	91,	0	8163	cds
chr6	86445457	86447394	ENSMUST00000050497.13	C87436	+	0.0190546	1.6449	2	811,84,	0,1853	2534	cds
chr8	13019042	13019490	ENSMUST00000145067.7	Mcf2l	+	0.0436516	2.05623	1	448,	0	5313	utr3
chr17	35875082	35875472	ENSMUST00000127442.7	Ppp1r18	+	0.000389045	1.54649	1	390,	0	3524	utr3
chr6	149325430	149325773	ENSMUST00000187881.1	2810474O19Rik	+	0.0380189	1.6529	1	343,	0	514	cds, utr5
chr1	90802648	90803985	ENSMUST00000056925.15	Col6a3	-	0.0199526	1.6529	2	43,347,	0,990	10106	cds
chr6	125036537	125036806	ENSMUST00000112427.7	Zfp384	+	0.00977237	1.74231	1	269,	0	3072	utr3, cds
chr2	153332880	153333300	ENSMUST00000028977.6	Kif3b	+	0.0165959	1.60103	1	420,	0	5635	utr3
chr4	155491360	155535462	ENSMUST00000165335.7	Gnb1	+	5.01187e-15	1.60436	5	220,49,97,39,105,	0,24270,36052,42336,43997	3143	cds, utr5
chrX	74035287	74037004	ENSMUST00000033770.12	Mecp2	-	0.00120226	1.52626	2	1207,23,	0,1694	1739	utr3, cds
chr5	35032006	35032545	ENSMUST00000114281.7	Rgs12	+	3.63078e-07	2.21914	1	539,	0	3439	utr3, cds
chr6	117845164	117845956	ENSMUST00000112860.1	Zfp637	+	7.94328e-05	1.51362	1	792,	0	1231	cds, utr3
chr17	34645349	34646324	ENSMUST00000036720.8	Fkbpl	+	0.00114815	1.64148	1	975,	0	1270	cds, utr3
chr2	76741385	76741865	ENSMUST00000011934.11	Ttn	-	0.0275423	4.28709	1	480,	0	81843	cds
chr8	123401114	123401384	ENSMUST00000211932.1	Tcf25	+	9.54993e-06	2.11404	1	270,	0	5002	utr3
chr10	94578533	94578796	ENSMUST00000132743.2	Tmcc3	+	0.00562341	2.47942	1	263,	0	670	cds
chr2	29738143	29739039	ENSMUST00000095087.10	Rapgef1	+	5.7544e-10	1.79876	1	896,	0	6241	utr3
chr11	84400834	84401285	ENSMUST00000020843.12	Acaca	+	0.0213796	1.56591	1	451,	0	9026	utr3
chr2	155634869	155634989	ENSMUST00000041059.11	Trpc4ap	-	0.00363078	1.8302	1	120,	0	3204	utr3
chr15	79005205	79005535	ENSMUST00000109690.9	Triobp	+	0.0169824	1.50316	1	330,	0	7023	utr3
chr4	150614142	150619595	ENSMUST00000105680.8	Rere	+	5.01187e-12	1.51572	7	111,1355,223,721,147,181,140,	0,334,1798,2616,4263,4882,5313	6503	utr3, cds
chr7	19565245	19565453	ENSMUST00000119912.1	Gemin7	-	0.00204174	1.92519	1	208,	0	653	cds, utr3
chr10	117360868	117361228	ENSMUST00000069168.12	Cpsf6	-	0.000134896	1.64376	1	360,	0	6526	cds
chr4	108848702	108848969	ENSMUST00000102738.3	Kti12	+	0.00112202	1.9066	1	267,	0	1629	cds, utr3
chr16	32679688	32680133	ENSMUST00000115121.8	Tnk2	+	0.000204174	2.08493	1	445,	0	1096	cds
chr15	50846180	50846900	ENSMUST00000183757.7	Trps1	-	0.0177828	2.26577	1	720,	0	6202	cds
chr9	80143726	80143906	ENSMUST00000165607.8	Senp6	+	0.0131826	1.62113	1	180,	0	3495	utr3, cds
chr1	34189326	34189417	ENSMUST00000115104.9	Dst	+	0.0457088	2.82843	1	91,	0	23279	cds
chr7	29784326	29784895	ENSMUST00000032803.11	Zfp30	+	0.0112202	2.39496	1	569,	0	3558	utr5
chr19	4195434	4195761	ENSMUST00000025740.6	Rad9a	-	0.00537032	1.52098	1	327,	0	2046	utr3
chr15	80968741	80969008	ENSMUST00000164806.5	Adsl	+	0.00346737	1.62789	1	267,	0	1595	utr3, cds
chr6	149150521	149150729	ENSMUST00000147934.3	Etfbkmt	+	0.0467735	2.37841	1	208,	0	1092	cds, utr3
chr7	25270901	25272067	ENSMUST00000169266.7	Cic	+	0.01	1.58118	1	1166,	0	8221	cds
chr4	118432061	118432613	ENSMUST00000167636.7	Elovl1	+	3.98107e-09	1.5042	2	371,76,	0,476	1340	cds, utr3
chr15	79002156	79002324	ENSMUST00000109689.8	Triobp	+	0.0380189	2.08493	2	51,40,	0,128	7187	cds
chrX	57386925	57387282	ENSMUST00000114726.7	Rbmx	-	0.000158489	2.14355	1	357,	0	2108	cds, utr3
chr2	119175252	119175372	ENSMUST00000069711.2	Gm14137	+	0.0288403	3.03143	1	120,	0	3067	cds
chr15	6422329	6430968	ENSMUST00000163082.1	Dab2	+	0.000977237	1.52838	6	37,81,27,54,654,15,	0,756,1596,1867,6966,8624	2034	cds
chr8	126593029	126593209	ENSMUST00000054960.7	Irf2bp2	-	0.00346737	2.34567	1	180,	0	5080	cds
chr8	84998085	84998480	ENSMUST00000210326.1	Hook2	+	0.0346737	2.07053	2	52,277,	0,118	3080	cds
chr11	61245869	61246170	ENSMUST00000208086.1	Aldh3a2	-	0.00851138	1.76052	1	301,	0	1886	utr3
chr13	41311582	41316918	ENSMUST00000021794.13	Nedd9	-	1.34896e-06	1.58118	3	588,90,1145,	0,2783,4191	4871	utr3, cds
chr15	88779780	88779931	ENSMUST00000041297.14	Zbed4	+	0.025704	2.8481	1	151,	0	5425	cds
chr4	34808801	34808951	ENSMUST00000098163.8	Zfp292	-	0.0158489	3.07375	1	150,	0	9941	cds
chrX	100495173	100503089	ENSMUST00000033570.5	Igbp1	+	0.0138038	1.6358	2	25,95,	0,7821	1518	cds
chr5	113738690	113739168	ENSMUST00000065698.6	Ficd	+	0.00724436	2.82843	1	478,	0	3133	utr3, cds
chr5	57719156	57719960	ENSMUST00000094783.6	Pcdh7	+	0.00316228	1.80375	1	804,	0	3752	cds
chr7	141495281	141495998	ENSMUST00000026586.12	Chid1	-	0.000588844	1.94936	1	717,	0	3964	utr3
chr17	12983465	12992110	ENSMUST00000007007.13	Wtap	-	0.00912011	1.96292	3	47,38,34,	0,2450,8611	2051	utr5, cds
chr2	151969397	151970557	ENSMUST00000062047.5	Fam110a	-	1.1749e-05	1.69114	1	1160,	0	1754	cds, utr3
chr2	77186781	77187082	ENSMUST00000102660.7	Sestd1	-	0.0338844	1.51572	1	301,	0	8990	utr3
chr15	58117261	58126588	ENSMUST00000038194.4	Atad2	-	0.000151356	1.94531	7	85,105,118,150,88,103,40,	0,1083,3680,5191,8480,8786,9287	5684	cds
chr1	97645584	97646215	ENSMUST00000053033.13	D1Ertd622e	-	0.00446684	1.63467	1	631,	0	40378	cds, utr3
chr7	45825226	45825998	ENSMUST00000107723.8	Grwd1	-	0.00234423	1.51467	1	772,	0	1898	utr3, cds
chr6	119937387	119937649	ENSMUST00000161243.1	Wnk1	-	2.69153e-05	1.88296	1	262,	0	843	cds
chr2	29738146	29739045	ENSMUST00000147488.1	Rapgef1	+	8.31764e-10	1.78757	1	899,	0	4223	utr3
chr9	64137233	64139930	ENSMUST00000122091.7	Zwilch	-	0.000912011	1.82134	2	826,40,	0,2657	2957	utr3
chrX	57386944	57387299	ENSMUST00000143310.1	Rbmx	-	0.000263027	2.18859	1	355,	0	1296	cds, utr3
chr5	140623294	140623504	ENSMUST00000042661.7	Ttyh3	-	0.0194984	1.8264	1	210,	0	4658	utr3, cds
chr3	40793733	40793943	ENSMUST00000204702.2	Hspa4l	+	0.0346737	1.73147	1	210,	0	9479	utr3
chr13	54107055	54107415	ENSMUST00000021930.9	Sfxn1	+	0.025704	1.68997	1	360,	0	2783	utr3
chr9	44694049	44698088	ENSMUST00000135436.7	Phldb1	-	0.000363078	1.55617	5	82,117,147,91,163,	0,324,1987,3702,3876	2844	cds
chr6	91498164	91499983	ENSMUST00000032182.4	Xpc	-	0.0295121	1.58997	2	26,719,	0,1100	3634	cds
chr3	95763579	95764329	ENSMUST00000200164.4	Rprd2	-	0.0047863	1.64604	1	750,	0	7498	utr3, cds
chr12	113070072	113070252	ENSMUST00000220541.1	Pacs2	+	0.000416869	1.61105	1	180,	0	3101	cds
chr11	98249728	98250506	ENSMUST00000107538.1	Cdk12	+	0.00131826	1.6529	1	778,	0	5143	utr3, cds
chr7	112902468	112902977	ENSMUST00000059768.16	Tead1	+	0.00489779	1.55617	1	509,	0	9964	utr3
chr1	131830131	131830312	ENSMUST00000086559.6	Slc41a1	+	0.0389045	2.62079	1	181,	0	4697	utr5
chr17	33911455	33912197	ENSMUST00000170075.8	Daxx	+	0.00234423	1.61664	2	614,40,	0,702	2673	cds
chr11	60731081	60731557	ENSMUST00000018743.4	Mief2	+	0.00125893	2.56685	1	476,	0	2522	cds
chr9	61417454	61417755	ENSMUST00000159386.7	Tle3	+	0.00851138	1.56591	1	301,	0	4527	utr3
chr1	73952471	73953696	ENSMUST00000212888.1	Tns1	-	3.98107e-12	1.72788	1	1225,	0	5643	cds
chr4	62701082	62702510	ENSMUST00000107420.7	Rgs3	+	0.00204174	1.63354	2	118,451,	0,977	2752	utr3, cds
chrX	74035302	74036987	ENSMUST00000100750.9	Mecp2	-	0.000691831	1.55401	2	1192,6,	0,1679	10538	utr3, cds
chr5	35032034	35032544	ENSMUST00000114284.7	Rgs12	+	3.98107e-07	2.25012	1	510,	0	3624	utr3, cds
chr13	83662321	83662920	ENSMUST00000185052.5	Mef2c	+	0.0363078	2.53151	1	599,	0	3556	utr3, cds
chr14	20734912	20735062	ENSMUST00000080440.13	Camk2g	-	0.030903	1.69584	1	150,	0	3604	utr3
chr3	88394142	88394321	ENSMUST00000056370.12	Pmf1	-	0.0269153	1.83147	1	179,	0	1007	utr3
chr18	36725103	36725341	ENSMUST00000061829.6	Cd14	-	0.0190546	2.53151	1	238,	0	1572	cds, utr3
chr9	27009765	27009915	ENSMUST00000034470.10	Vps26b	-	0.0109648	2.18859	1	150,	0	3575	utr3, cds
chr12	103404324	103404891	ENSMUST00000179684.2	Otub2	+	0.0489779	1.94666	1	567,	0	2890	utr3, cds
chr16	32679672	32679882	ENSMUST00000152361.1	Tnk2	+	0.00138038	2.49666	1	210,	0	748	cds
chr10	33949027	33949386	ENSMUST00000218055.1	Zufsp	-	0.0489779	1.89737	1	359,	0	2180	cds
chr15	89372405	89372826	ENSMUST00000074552.11	Ncaph2	+	8.70964e-05	1.71832	1	421,	0	3299	utr3
chr5	134490366	134492327	ENSMUST00000036999.9	Clip2	-	0.0269153	1.55294	3	426,63,109,	0,1526,1852	4893	utr3, cds
chr10	80542034	80542365	ENSMUST00000057910.15	Rexo1	-	0.0363078	1.5252	1	331,	0	5250	utr3
chr5	121525097	121525759	ENSMUST00000031410.13	Mapkapk5	-	0.0017378	1.78757	2	142,97,	0,565	2234	utr3, cds
chr9	40293531	40294042	ENSMUST00000045682.6	Gramd1b	-	0.0323594	2.02792	1	511,	0	7488	utr3
chr8	105943592	105944010	ENSMUST00000034370.16	Slc12a4	-	3.98107e-07	2.07053	1	418,	0	3811	utr3
chr1	34189336	34189397	ENSMUST00000185897.6	Dst	+	0.040738	4	1	61,	0	8961	cds
chr1	121476083	121491164	ENSMUST00000036025.15	Ccdc93	+	0.0123027	1.70291	8	65,63,74,82,66,54,63,43,	0,1751,4731,5912,6517,7203,10519,15038	7274	cds
chr18	82956330	82957230	ENSMUST00000071233.6	Zfp516	+	0.00676083	1.59107	1	900,	0	7703	cds
chr2	119903115	119903505	ENSMUST00000046717.12	Mga	+	0.0354813	2.56685	1	390,	0	11982	cds
chr7	132987702	132989997	ENSMUST00000166439.7	Ctbp2	-	0.000588844	1.57243	2	649,8,	0,2287	1997	utr3, cds
chr13	32802484	32802849	ENSMUST00000057911.1	D930007J09Rik	-	0.0263027	1.60993	1	365,	0	393	cds
chr15	53345739	53345979	ENSMUST00000077273.8	Ext1	-	0.00213796	1.83401	1	240,	0	7663	utr5
chr4	33041381	33050068	ENSMUST00000135924.1	Ube2j1	+	2.0893e-06	1.54971	3	80,130,387,	0,2475,8300	3190	utr3, cds
chr8	71476108	71476558	ENSMUST00000093450.5	Ano8	-	0.0177828	1.64947	1	450,	0	3653	utr3, cds
chr7	44250641	44251986	ENSMUST00000084937.10	2410002F23Rik	+	3.80189e-06	1.56699	1	1345,	0	2092	cds, utr3, utr5
chr4	109027451	109028791	ENSMUST00000065977.10	Nrd1	+	0.0467735	1.51677	2	80,41,	0,1299	4311	cds
chr7	30565171	30565351	ENSMUST00000166510.7	U2af1l4	+	0.00660693	1.90528	1	180,	0	835	cds, utr3
chr18	65306847	65307627	ENSMUST00000035548.14	Alpk2	-	0.0489779	2.54912	1	780,	0	7249	cds
chr5	125030052	125030781	ENSMUST00000111402.8	Ncor2	-	0.00120226	1.64035	2	174,96,	0,633	8862	cds
chr19	5109835	5111676	ENSMUST00000113727.7	Klc2	-	0.00204174	1.52203	6	6,62,50,100,174,58,	0,361,531,1302,1529,1783	2874	cds
chr9	108572415	108572531	ENSMUST00000193427.1	Dalrd3	+	0.00912011	2.11404	1	116,	0	574	cds
chr2	165785338	165785727	ENSMUST00000109269.7	Zmynd8	-	0.00870964	1.56699	1	389,	0	6188	utr3, cds
chr3	107326049	107332415	ENSMUST00000061772.10	Rbm15	-	7.94328e-06	1.53156	2	255,2201,	0,4165	4343	utr3, cds
chr5	117225370	117274358	ENSMUST00000179276.7	Taok3	+	1.25893e-07	1.60436	10	37,207,135,237,129,204,240,213,183,686,	0,2502,15725,25490,27171,30488,38194,40530,46726,48302	4302	utr3, cds
chr5	35093068	35102514	ENSMUST00000153664.1	Lrpap1	-	4.89779e-06	1.59992	5	318,177,83,76,62,	0,1781,2907,4462,9384	716	utr3, cds
chr6	87819561	87821631	ENSMUST00000204169.1	Gm45140	-	0.00954993	1.71594	2	82,124,	0,1946	790	cds
chr1	73953244	73953693	ENSMUST00000185331.6	Tns1	-	6.76083e-10	2.14355	1	449,	0	5529	cds
chr9	64288215	64290449	ENSMUST00000215031.1	Tipin	+	0.00380189	2.23457	3	28,73,76,	0,1494,2158	352	cds
chr7	44250762	44251984	ENSMUST00000071296.10	2410002F23Rik	+	1.51356e-05	1.55401	1	1222,	0	4201	cds, utr3
chr13	74371535	74371775	ENSMUST00000223163.2	Zfp72	-	0.0354813	3.41054	1	240,	0	4153	cds, utr3
chr2	34623692	34623992	ENSMUST00000147337.7	Mapkap1	+	0.00204174	1.75564	1	300,	0	3111	utr3
chr2	138283470	138284548	ENSMUST00000075410.4	Btbd3	+	0.0165959	1.61776	1	1078,	0	4940	utr3, cds
chr11	60553794	60554553	ENSMUST00000044250.3	Alkbh5	+	0.00281838	1.53794	2	75,316,	0,443	5730	cds, utr3
chr15	81627176	81628355	ENSMUST00000068387.10	Ep300	+	0.00977237	1.54221	2	358,63,	0,1116	9566	cds
chr5	65161105	65162811	ENSMUST00000204097.2	Klhl5	+	0.0489779	2.08493	2	99,22,	0,1684	3149	cds
chr6	125036530	125036800	ENSMUST00000112425.7	Zfp384	+	0.0112202	1.71951	1	270,	0	2691	utr3, cds
chr19	40551299	40554673	ENSMUST00000176939.7	Aldh18a1	-	0.0165959	1.60436	3	30,96,83,	0,2224,3291	3427	cds
chr10	80868169	80868708	ENSMUST00000035597.9	Sppl2b	+	0.000109648	1.90528	1	539,	0	2869	utr3
chr7	44250634	44251983	ENSMUST00000107948.7	2410002F23Rik	+	7.4131e-06	1.54649	1	1349,	0	2908	cds, utr3, utr5
chr5	122440199	122444495	ENSMUST00000122010.7	Anapc7	+	2.45471e-07	1.53688	3	111,151,692,	0,1090,3604	2950	utr3, cds
chr8	105285614	105288783	ENSMUST00000171788.7	4931428F04Rik	-	0.0371535	1.9752	2	255,15,	0,3154	3552	utr5, cds
chr15	59315555	59316035	ENSMUST00000100640.4	Sqle	+	1.31826e-08	1.56482	1	480,	0	2636	utr5, cds
chr5	98262020	98275899	ENSMUST00000031280.1	Fgf5	+	0.00112202	2.58471	2	26,689,	0,13190	2501	utr3, cds
chr5	57718745	57719946	ENSMUST00000191837.5	Pcdh7	+	0.00446684	1.51362	1	1201,	0	8785	utr5, cds
chr7	80336331	80338964	ENSMUST00000107368.7	Unc45a	-	0.0301995	1.78881	3	142,93,124,	0,593,2509	3635	cds
chr5	121525106	121525738	ENSMUST00000111783.7	Mapkapk5	-	0.00436516	1.71713	2	133,76,	0,556	1513	utr3, cds
chr9	107580526	107580879	ENSMUST00000149638.7	Nat6	+	0.0457088	2.49666	1	353,	0	1233	utr5
chr3	103802932	103803500	ENSMUST00000198752.1	Dclre1b	-	0.0446684	1.79253	1	568,	0	1435	utr3
chr9	44262502	44262831	ENSMUST00000168499.8	Nlrx1	-	0.0467735	7.21	1	329,	0	3579	cds
chr13	24751963	24756672	ENSMUST00000006898.9	Gmnn	-	0.0011749	1.73267	4	267,111,83,73,	0,1384,1694,4636	1127	utr3, cds
chr12	113070056	113070267	ENSMUST00000084891.4	Pacs2	+	0.000169824	1.61328	1	211,	0	5480	cds
chr1	183086265	183087072	ENSMUST00000171366.6	Disp1	-	0.000812831	1.70764	1	807,	0	4687	utr3, cds
chr6	124747718	124749550	ENSMUST00000146872.2	Atn1	-	9.33254e-05	1.58887	3	271,114,89,	0,1517,1743	769	cds
chr9	20926477	20941464	ENSMUST00000177754.8	Dnmt1	-	0.000354813	1.51362	13	77,81,43,65,82,41,85,41,79,32,76,76,92,	0,153,328,629,2570,3647,5637,8041,10065,10684,11593,13998,14895	5248	cds, utr5
chr2	104991339	104991938	ENSMUST00000111114.7	Ccdc73	+	0.00251189	11.6318	1	599,	0	3944	cds
chr1	75476662	75477704	ENSMUST00000094818.3	Chpf	-	6.76083e-05	1.66324	2	77,460,	0,582	3065	cds, utr5
chr2	163376194	163397684	ENSMUST00000109425.2	Jph2	-	1.58489e-12	1.8025	2	181,537,	0,20953	4155	cds, utr5
chr5	144858911	144859721	ENSMUST00000038980.12	Trrap	+	2.75423e-05	1.58227	1	810,	0	12344	utr3, cds
chr11	74836480	74842319	ENSMUST00000000291.8	Mnt	+	0.00724436	1.58008	4	468,42,112,159,	0,950,1131,5680	4590	cds
chr8	107048705	107048974	ENSMUST00000095517.11	Cog8	-	0.0467735	1.61664	1	269,	0	4476	utr3, cds
chr3	58417436	58460466	ENSMUST00000199164.1	Tsc22d2	+	0.000223872	1.52944	3	177,52,459,	0,41894,42571	4659	utr3, cds
chr2	3772944	3780118	ENSMUST00000226435.1	Fam107b	+	0.00151356	1.57243	3	35,151,618,	0,5473,6556	3602	utr3, cds
chr9	78167638	78167878	ENSMUST00000118869.7	Ick	+	0.0263027	1.84805	1	240,	0	2540	utr3, cds
chr4	48673233	48673502	ENSMUST00000030033.4	Cavin4	+	0.000204174	1.58557	1	269,	0	2054	utr3
chr9	44336694	44336954	ENSMUST00000077353.14	Hmbs	-	0.0112202	1.93053	2	151,29,	0,231	1605	cds
chr17	33911448	33912193	ENSMUST00000174541.7	Daxx	+	0.00281838	1.60659	2	621,36,	0,709	2325	cds
chr2	163376191	163397680	ENSMUST00000017961.10	Jph2	-	1.58489e-12	1.8025	2	184,533,	0,20956	4211	cds, utr5
chr12	101883753	101884321	ENSMUST00000177183.7	Trip11	-	0.0275423	1.91986	1	568,	0	5076	cds
chr5	81794315	81795216	ENSMUST00000122037.7	Adgrl3	+	0.00831764	1.54756	1	901,	0	4649	utr3, cds
chr9	20469923	20470222	ENSMUST00000115562.8	Zfp426	-	0.0213796	2.25012	1	299,	0	3557	cds, utr3
chr3	89940848	89941207	ENSMUST00000168276.7	Atp8b2	-	0.0162181	1.68529	1	359,	0	4265	utr3, cds
chr2	3772947	3779617	ENSMUST00000115053.8	Fam107b	+	0.00104713	2.26577	3	32,151,117,	0,5470,6553	688	cds, utr3
chr5	81794362	81795347	ENSMUST00000118442.7	Adgrl3	+	0.000457088	1.77154	1	985,	0	5101	utr3
chr2	172356433	172357188	ENSMUST00000109139.7	Aurka	-	4.57088e-06	2.05623	2	548,108,	0,647	1905	utr3, cds
chr8	71461472	71461773	ENSMUST00000008094.9	Abhd8	-	6.16595e-05	1.9711	1	301,	0	1978	cds
chr5	81794358	81795347	ENSMUST00000120144.7	Adgrl3	+	0.000691831	1.73989	1	989,	0	4999	utr3
chr1	162696311	162698161	ENSMUST00000028016.15	Prrc2c	-	1.77828e-06	1.58887	2	52,729,	0,1121	8815	cds
chr9	57628662	57629341	ENSMUST00000034863.7	Csk	-	0.00346737	1.58887	4	81,100,66,82,	0,158,338,597	2749	cds
chr3	108387668	108388024	ENSMUST00000102629.7	Psrc1	+	0.040738	1.76418	1	356,	0	1687	utr3
chr2	156177337	156179891	ENSMUST00000109584.7	Rbm39	-	0.000199526	2.39496	3	48,64,5,	0,1839,2549	667	cds, utr5
chrX	8155512	8155959	ENSMUST00000039892.8	Tbc1d25	-	0.0457088	1.61105	1	447,	0	2648	cds
chr4	123282940	123283180	ENSMUST00000080178.12	Pabpc4	+	0.0120226	1.64832	1	240,	0	3019	utr5
chr2	131146354	131146827	ENSMUST00000103188.9	1700037H04Rik	-	0.000380189	1.56157	1	473,	0	1241	utr3
chr4	43036109	43036558	ENSMUST00000036462.11	Fam214b	-	0.01	1.50212	1	449,	0	3074	cds
chr11	116841265	116843092	ENSMUST00000047616.9	Jmjd6	-	0.000691831	1.50629	3	90,389,28,	0,1066,1799	1668	cds
chr9	61417449	61417749	ENSMUST00000178113.7	Tle3	+	0.0128825	1.52203	1	300,	0	5205	utr3
chr7	45046334	45048069	ENSMUST00000057293.7	Prr12	-	0.00316228	1.58667	2	55,1231,	0,504	7023	cds
chr3	88909614	88910161	ENSMUST00000126245.1	Msto1	-	0.000199526	1.93321	2	296,32,	0,515	1875	cds, utr3
chr16	11074910	11075506	ENSMUST00000038424.13	Txndc11	-	0.00630957	1.6077	1	596,	0	3095	utr3, cds
chr12	65158803	65161672	ENSMUST00000222244.1	Mis18bp1	-	0.0457088	2.08493	2	58,270,	0,2599	2053	cds
chr4	129223469	129223649	ENSMUST00000106051.7	C77080	-	0.0389045	1.77276	1	180,	0	5049	cds
chr8	23182768	23184544	ENSMUST00000167004.2	Gpat4	-	0.025704	1.53262	2	195,16,	0,1760	5518	cds
chr12	4850606	4851387	ENSMUST00000223551.1	Wdcp	+	0.0158489	1.82134	1	781,	0	4317	cds
chr2	150940822	150950114	ENSMUST00000109896.7	Ninl	-	0.00169824	2.34567	4	8,70,105,776,	0,3758,4261,8516	5093	cds
chr2	24974523	24974846	ENSMUST00000194392.1	Mrpl41	-	0.0398107	1.52309	2	158,71,	0,252	401	cds
chr16	91655867	91657097	ENSMUST00000114036.8	Son	+	1.7378e-09	1.63354	1	1230,	0	7945	cds
chr9	20469934	20470233	ENSMUST00000080386.12	Zfp426	-	0.0398107	2.05623	1	299,	0	2417	cds, utr3
chr12	112744129	112744818	ENSMUST00000222711.1	Cep170b	+	0.0245471	1.68646	3	34,52,154,	0,393,535	6566	cds
chr7	132987769	132990003	ENSMUST00000033269.14	Ctbp2	-	0.00107152	1.54114	2	582,14,	0,2220	2321	utr3, cds
chr4	126176260	126178006	ENSMUST00000080919.11	Thrap3	-	0.00537032	1.66786	2	96,145,	0,1601	4378	cds
chr15	75974999	75975627	ENSMUST00000109967.9	Zfp707	+	0.00524807	1.68997	1	628,	0	1703	utr3, cds
chr18	36682552	36682820	ENSMUST00000036158.6	Slc35a4	+	0.0380189	1.54542	1	268,	0	2462	cds
chr7	112902484	112902995	ENSMUST00000069256.11	Tead1	+	0.0047863	1.56049	1	511,	0	9480	utr3
chr19	27900833	28011110	ENSMUST00000174850.7	Rfx3	-	0.0446684	4.37717	2	70,139,	0,110138	2743	cds, utr5
chrX	12079982	12080223	ENSMUST00000065143.13	Bcor	-	0.0263027	5.9794	1	241,	0	6839	utr5
chr1	91353905	91355504	ENSMUST00000027533.8	Klhl30	+	1.25893e-14	2.09943	2	547,53,	0,1546	3089	cds
chr7	102020130	102020398	ENSMUST00000089052.10	Rnf121	-	0.0218776	1.68179	1	268,	0	2344	utr3, cds
chr11	3290486	3291714	ENSMUST00000093402.11	Patz1	+	0.00301995	1.52944	1	1228,	0	3173	utr5, cds
chr5	144858907	144859716	ENSMUST00000094120.8	Trrap	+	4.2658e-05	1.56482	1	809,	0	12456	utr3, cds
chr3	142304316	142312178	ENSMUST00000196220.4	Pdlim5	-	0.0020893	1.61105	2	153,56,	0,7806	1725	cds
chr10	127282761	127283078	ENSMUST00000154851.1	Mbd6	-	0.00616595	1.8163	2	146,54,	0,263	543	cds, utr3
chr1	75211298	75212977	ENSMUST00000188460.2	Stk16	+	0.000128825	2.20381	2	116,92,	0,1587	652	cds, utr5
chr2	181689067	181689417	ENSMUST00000165416.7	Rgs19	-	0.0398107	1.5305	2	228,41,	0,309	1427	cds, utr3
chr6	113309966	113315013	ENSMUST00000113122.7	Brpf1	+	0.0102329	1.52203	2	442,423,	0,4624	4773	cds
chr7	19394947	19395424	ENSMUST00000108461.7	Ercc2	+	0.00812831	2.01391	1	477,	0	2799	utr3
chr7	118433894	118434224	ENSMUST00000203796.3	Syt17	-	0.0218776	2.26577	1	330,	0	2957	cds
chr9	61417451	61417751	ENSMUST00000159630.7	Tle3	+	0.0114815	1.53368	1	300,	0	4065	utr3
chr11	120973162	120991270	ENSMUST00000018274.9	Csnk1d	-	0.00074131	1.5305	4	32,149,111,336,	0,658,10070,17772	3675	utr5, cds
chr10	80614866	80615783	ENSMUST00000079883.11	Scamp4	+	2.88403e-09	1.63467	1	917,	0	1804	utr3
chr14	12153957	12166814	ENSMUST00000022264.12	Ptprg	+	0.0251189	1.54328	2	469,70,	0,12787	9213	cds
chr6	125036528	125036799	ENSMUST00000088308.9	Zfp384	+	0.0112202	1.71951	1	271,	0	2875	utr3, cds
chr13	65296385	65297105	ENSMUST00000126879.7	Zfp369	+	0.025704	1.89868	1	720,	0	2909	cds
chr15	26309243	26309393	ENSMUST00000140840.7	March11	+	0.0194984	3.38698	1	150,	0	1558	utr5, cds
chr4	129218976	129219397	ENSMUST00000106054.2	Yars	+	7.94328e-05	1.56482	1	421,	0	2909	utr3
chr3	53043166	53043494	ENSMUST00000147139.1	Lhfp	+	0.00162181	1.84548	1	328,	0	1932	utr5, cds
chr7	118433912	118434240	ENSMUST00000081574.7	Syt17	-	0.0323594	2.08493	1	328,	0	2764	cds
chr11	3290468	3291728	ENSMUST00000057089.12	Patz1	+	0.00295121	1.52309	1	1260,	0	3118	utr5, cds
chr10	117360859	117361246	ENSMUST00000176670.7	Cpsf6	-	0.000125893	1.63014	1	387,	0	2227	cds
chr8	107367370	107367670	ENSMUST00000125721.7	Nfat5	+	0.042658	1.66786	1	300,	0	5899	cds
chr5	65263075	65266132	ENSMUST00000203596.1	Rfc1	-	0.0114815	1.77031	3	71,189,31,	0,1167,3026	638	cds
chr4	11203112	11203351	ENSMUST00000029866.15	Ccne2	+	0.0295121	2.28153	1	239,	0	3006	utr3
chr8	13018945	13019275	ENSMUST00000110867.8	Mcf2l	+	0.040738	2.58471	1	330,	0	3864	utr3, cds
chr11	69680465	69680616	ENSMUST00000066760.7	Senp3	-	3.38844e-05	2.2974	1	151,	0	2219	cds
chr11	119080565	119082003	ENSMUST00000026665.7	Cbx4	-	0.00047863	1.53262	1	1438,	0	5179	cds, utr3
chr15	80249480	80250079	ENSMUST00000023048.10	Mief1	+	0.00446684	1.55294	1	599,	0	5081	cds
chr7	98593623	98595283	ENSMUST00000205276.1	Emsy	-	0.0162181	1.52414	2	187,532,	0,1128	7693	cds
chr12	103424299	103425642	ENSMUST00000223233.1	Ddx24	-	0.00389045	1.58227	2	287,56,	0,1287	485	cds
chr6	90661331	90661542	ENSMUST00000101151.9	Iqsec1	-	0.0144544	1.52414	1	211,	0	6490	utr3
chr2	113832272	113834368	ENSMUST00000110949.8	Arhgap11a	-	3.80189e-05	1.63467	3	25,92,1469,	0,397,627	4458	utr3, cds
chr11	117813329	117813806	ENSMUST00000026649.13	Syngr2	+	8.51138e-08	1.5305	1	477,	0	1520	cds, utr3
chr15	6422338	6430976	ENSMUST00000110664.8	Dab2	+	0.00109648	1.50108	6	28,81,27,54,654,23,	0,747,1587,1858,6957,8615	4450	cds
chr5	31205089	31208023	ENSMUST00000200778.3	Ppm1g	-	3.0903e-06	1.6144	4	40,416,61,11,	0,948,2473,2923	675	cds
chr9	106463832	106464012	ENSMUST00000024260.13	Pcbp4	+	5.12861e-08	1.84548	1	180,	0	2035	utr3
chr5	135064869	135064959	ENSMUST00000071677.9	Bud23	-	0.017378	4.40762	1	90,	0	1607	utr5
chr6	86445457	86446263	ENSMUST00000113698.7	C87436	+	0.0229087	1.63807	1	806,	0	2922	cds
chr2	157469834	157470881	ENSMUST00000092576.10	Src	+	1.20226e-05	1.69819	1	1047,	0	3887	utr3, cds
chr17	6033870	6044141	ENSMUST00000115788.7	Synj2	+	0.000660693	1.66555	3	53,149,188,	0,1540,10083	3498	cds
chr2	119903115	119903506	ENSMUST00000079934.11	Mga	+	0.040738	2.49666	1	391,	0	13304	cds
chr2	148675468	148676027	ENSMUST00000109961.7	Nxt1	+	1.14815e-05	1.68646	1	559,	0	1116	cds, utr3
chr18	36681909	36682060	ENSMUST00000050476.10	Slc35a4	+	0.0269153	1.57026	1	151,	0	2362	utr5
chr2	152634570	152635194	ENSMUST00000000369.3	Rem1	+	0.00933254	1.76418	1	624,	0	1663	utr3, cds
chr8	72464411	72467897	ENSMUST00000212991.1	Cherp	-	0.00288403	1.54756	3	108,176,135,	0,1971,3351	3646	cds
chr6	85133774	85134186	ENSMUST00000174769.1	Spr	-	0.00030903	1.61105	1	412,	0	1029	utr3
chr1	59483526	59483944	ENSMUST00000114246.3	Fzd7	+	0.00346737	1.967	1	418,	0	4532	cds
chr7	19080637	19082507	ENSMUST00000108479.1	Dmwd	+	3.46737e-08	1.59992	2	664,232,	0,1638	2388	cds, utr3
chr19	8895584	8896184	ENSMUST00000096249.5	Ints5	+	0.040738	1.5305	1	600,	0	3294	cds
chr17	46649954	46650132	ENSMUST00000002844.13	Mrpl2	+	0.000158489	1.87774	1	178,	0	1031	cds, utr3
chr11	78023467	78025045	ENSMUST00000153428.1	Phf12	+	0.000758578	1.85318	2	352,85,	0,1493	873	cds
chr15	79002155	79002323	ENSMUST00000109690.9	Triobp	+	0.0380189	2.08493	2	52,39,	0,129	7023	cds
chr1	93622113	93622264	ENSMUST00000027498.13	Stk25	-	0.00199526	1.70764	1	151,	0	4249	utr3
chr7	44490407	44490556	ENSMUST00000118515.7	Emc10	-	0.00812831	1.81882	1	149,	0	1662	utr3
chr6	134920969	134922489	ENSMUST00000067327.10	Cdkn1b	+	1.62181e-06	1.56482	2	425,534,	0,986	4552	cds, utr3
chr18	37806648	37807335	ENSMUST00000076807.6	Pcdhgc3	+	2.51189e-17	1.87254	1	687,	0	4687	cds
chr14	55677005	55677245	ENSMUST00000227842.1	Tinf2	-	0.0281838	1.9	1	240,	0	2001	cds, utr3
chr17	27767938	27768119	ENSMUST00000075076.4	D17Wsu92e	-	0.0301995	1.76908	1	181,	0	1470	cds
chr17	6233680	6236551	ENSMUST00000149756.7	Tulp4	+	6.45654e-05	1.87644	2	544,326,	0,2545	8784	utr3, cds
chr7	127016233	127016783	ENSMUST00000202624.1	Gm42742	-	4.2658e-05	1.98343	2	49,341,	0,209	569	cds
chrX	12079984	12080224	ENSMUST00000124033.7	Bcor	-	0.0165959	6.6807	1	240,	0	6785	utr5
chr15	78437185	78438497	ENSMUST00000162517.7	Kctd17	+	0.0295121	1.75321	3	47,88,11,	0,398,1301	901	utr3, cds
chr15	75974996	75975625	ENSMUST00000147641.7	Zfp707	+	0.00489779	1.69819	1	629,	0	1644	utr3, cds
chr1	155202150	155202510	ENSMUST00000027743.12	Stx6	+	0.0263027	1.56049	1	360,	0	4589	utr3
chr17	35512766	35514563	ENSMUST00000160885.1	Tcf19	-	0.00263027	1.88165	2	418,90,	0,1707	1732	cds, utr3
chr4	124849519	124850385	ENSMUST00000185036.1	1110065P20Rik	-	0.00138038	1.50004	2	443,154,	0,712	1223	cds, utr3
chr10	127295764	127296065	ENSMUST00000139091.1	Ddit3	+	7.94328e-05	1.67946	1	301,	0	600	cds
chr11	78341888	78341978	ENSMUST00000048073.8	Pigs	+	0.0288403	1.90924	1	90,	0	2501	cds
chr8	22862028	22862778	ENSMUST00000110696.7	Kat6a	+	0.0190546	1.52203	1	750,	0	9041	utr5, cds
chr13	55541705	55543620	ENSMUST00000021957.7	Fam193b	-	9.12011e-05	1.71594	3	16,76,837,	0,876,1078	4341	cds
chr1	16105863	16106073	ENSMUST00000027053.7	Rdh10	+	0.0489779	2.09943	1	210,	0	3587	utr5, cds
chr7	44816356	44830812	ENSMUST00000057195.16	Nup62	+	6.30957e-15	1.54007	2	127,2326,	0,12130	2722	cds, utr3, utr5
chr5	35032010	35032549	ENSMUST00000030984.13	Rgs12	+	3.16228e-07	2.21914	1	539,	0	5472	utr3, cds
chr3	95763574	95764353	ENSMUST00000090791.7	Rprd2	-	0.0047863	1.6358	1	779,	0	7756	utr3, cds
chr1	75474568	75475105	ENSMUST00000079205.13	Chpf	-	0.00223872	1.55294	1	537,	0	2892	cds, utr3
chr7	30565182	30565361	ENSMUST00000167361.7	U2af1l4	+	0.00630957	1.94127	1	179,	0	860	utr3
chr14	54468355	54468416	ENSMUST00000022782.9	Lrp10	+	0.0154882	1.96428	1	61,	0	4228	cds
chr7	101400030	101400273	ENSMUST00000098243.3	Arap1	+	0.047863	2.54912	2	4,146,	0,97	3693	cds
chr13	119451822	119457019	ENSMUST00000174533.1	Paip1	+	0.000354813	1.68063	3	24,94,32,	0,3873,5165	568	cds
chr2	165012996	165034744	ENSMUST00000153905.1	Ncoa5	-	0.0138038	1.77154	3	166,56,62,	0,10149,21686	369	utr5, cds
chr15	89372409	89372826	ENSMUST00000088717.6	Ncaph2	+	9.12011e-05	1.71475	1	417,	0	3302	utr3
chr2	181383447	181383628	ENSMUST00000108804.2	Lime1	+	0.047863	2.2974	1	181,	0	960	utr3
chr19	5109836	5111677	ENSMUST00000025798.12	Klc2	-	0.00158489	1.54007	6	5,62,50,100,174,59,	0,360,530,1301,1528,1782	2940	cds
chr7	3630044	3634189	ENSMUST00000179769.7	Prpf31	+	0.000112202	1.67018	6	12,185,61,84,98,66,	0,513,800,2623,3259,4079	3125	utr5, cds
chr7	118525823	118528361	ENSMUST00000209146.1	Coq7	-	0.0263027	1.58008	3	69,140,58,	0,1513,2480	799	cds
chr6	48596916	48597181	ENSMUST00000154010.7	Repin1	+	0.0275423	2	1	265,	0	1265	cds
chr5	140623298	140623478	ENSMUST00000197452.4	Ttyh3	-	0.0269153	1.83655	1	180,	0	4576	utr3
chr11	120477183	120479135	ENSMUST00000026900.13	Hgs	+	0.000128825	1.55941	7	24,99,96,39,144,60,49,	0,105,335,1152,1278,1511,1903	2908	cds
chr8	121796401	121799482	ENSMUST00000045884.16	Klhdc4	-	0.000177828	1.54007	4	342,111,403,35,	0,516,1432,3046	2078	utr3, cds
chr4	138312269	138312598	ENSMUST00000030538.4	Ddost	+	0.00323594	1.5305	1	329,	0	2120	utr3
chr7	78914511	78920396	ENSMUST00000038142.14	Isg20	+	0.0301995	1.60993	3	63,201,351,	0,2021,5534	1083	cds, utr3
chr9	44694046	44698084	ENSMUST00000144251.7	Phldb1	-	0.000467735	1.54221	5	85,117,147,91,159,	0,327,1990,3705,3879	3589	cds
chr6	128357359	128359108	ENSMUST00000057421.14	Rhno1	-	0.000245471	1.52626	2	834,3,	0,1746	1584	cds, utr3
chr4	94960422	94965587	ENSMUST00000075872.3	Mysm1	-	0.0239883	1.752	3	9,131,459,	0,1280,4706	7420	cds
chr13	74371514	74371781	ENSMUST00000091481.2	Zfp72	-	0.0331131	3.43426	1	267,	0	1629	cds, utr3
chr15	67112605	67113992	ENSMUST00000092640.5	St3gal1	-	0.00562341	1.53475	2	22,486,	0,901	4985	utr5, cds
chr13	100128284	100131174	ENSMUST00000143937.1	Smn1	+	0.000851138	1.79005	2	77,95,	0,2795	485	cds
chr6	83403326	83403566	ENSMUST00000186548.6	Tet3	-	0.040738	2.21914	1	240,	0	5944	cds
chr5	140523828	140524153	ENSMUST00000124142.1	Chst12	+	0.0234423	1.70291	1	325,	0	766	cds
chr7	127015050	127016764	ENSMUST00000202798.1	Gm42742	-	5.37032e-07	1.64947	3	419,83,322,	0,1149,1392	1412	cds, utr3
chr6	17491780	17492319	ENSMUST00000115442.7	Met	+	0.00645654	1.67597	1	539,	0	4663	cds
chr10	61431426	61431727	ENSMUST00000020288.14	Eif4ebp2	-	0.017378	1.55833	1	301,	0	5784	utr3
chr2	156311846	156312022	ENSMUST00000079125.6	Scand1	-	1.07152e-05	2.11404	1	176,	0	759	cds, utr3
chr9	13804979	13805522	ENSMUST00000155679.7	Mtmr2	+	0.0489779	1.6077	2	3,148,	0,395	3088	cds
chr19	4114445	4114626	ENSMUST00000117831.7	Aip	-	7.4131e-05	1.87384	1	181,	0	1378	cds, utr3
chr7	127582949	127583397	ENSMUST00000072155.4	Ccdc189	-	0.0162181	1.55294	1	448,	0	2536	utr3
chr15	58054187	58054368	ENSMUST00000070143.12	Zhx1	-	0.0467735	2.46229	1	181,	0	4764	cds
chrX	73738055	73738265	ENSMUST00000002084.13	Abcd1	+	0.020893	1.91587	1	210,	0	3648	utr3
chr11	61490002	61491032	ENSMUST00000079080.12	Mapk7	-	3.0903e-05	1.72309	2	502,425,	0,605	3019	cds
chr9	106884750	106885560	ENSMUST00000185707.1	Rbm15b	-	0.00218776	1.51047	2	301,322,	0,488	682	cds, utr3
chr15	59315559	59316040	ENSMUST00000022977.13	Sqle	+	2.29087e-08	1.55294	1	481,	0	2758	utr5, cds
chr2	179913434	179922993	ENSMUST00000041618.12	Taf4	-	0.000707946	2.12874	4	172,120,57,40,	0,7717,8476,9519	4416	utr3, cds
chr10	81269019	81269079	ENSMUST00000219304.1	Apba3	+	0.0131826	2.49666	1	60,	0	565	cds
chr10	4453796	4454275	ENSMUST00000118544.7	Armt1	+	0.0162181	1.50004	1	479,	0	5044	utr3
chr3	103802869	103803495	ENSMUST00000063502.12	Dclre1b	-	0.047863	1.73628	1	626,	0	4113	cds, utr3
chr5	100443913	100444273	ENSMUST00000154921.7	Lin54	-	0.040738	1.80876	1	360,	0	3734	utr3, cds
chr6	119937394	119937813	ENSMUST00000203030.2	Wnk1	-	3.89045e-06	1.6783	1	419,	0	8163	cds
chr9	21756103	21760154	ENSMUST00000216057.1	Spc24	-	0.00275423	1.74836	4	192,105,145,36,	0,1186,1581,4015	627	utr3, cds
chr6	83119336	83119455	ENSMUST00000146328.3	Wbp1	-	0.0446684	1.93321	1	119,	0	981	cds
chr8	105285613	105289416	ENSMUST00000014981.7	4931428F04Rik	-	0.0446684	1.90528	2	256,13,	0,3790	3492	utr5, cds
chrX	162781103	162811392	ENSMUST00000041370.10	Txlng	-	0.00870964	1.55294	9	315,96,93,75,120,195,171,92,101,	0,1125,3218,5513,6455,9508,16536,26381,30188	3862	cds
chr4	45458128	45489794	ENSMUST00000146236.7	Shb	-	0.00446684	1.55294	3	214,121,124,	0,30926,31542	459	utr5, cds
chr17	24944548	24948639	ENSMUST00000024981.7	Jpt2	-	0.0123027	1.74231	3	130,49,2,	0,1031,4089	2933	cds
chr3	116631970	116632211	ENSMUST00000029570.8	Mfsd14a	-	0.0316228	1.56482	1	241,	0	2782	utr3
chr17	25826381	25826501	ENSMUST00000026833.5	Wdr24	+	0.0346737	2.63902	1	120,	0	3099	cds
chr3	95033515	95033691	ENSMUST00000107237.7	Psmd4	-	7.76247e-05	1.67365	2	31,59,	0,117	1332	cds
chrX	12079984	12080224	ENSMUST00000115513.8	Bcor	-	0.0263027	5.9794	1	240,	0	6941	utr5
chrX	74016574	74017451	ENSMUST00000114353.9	Irak1	-	0.00104713	1.61328	2	123,322,	0,555	1896	cds
chr8	84721684	84723774	ENSMUST00000109764.7	Nfix	-	0.00169824	1.60659	2	134,47,	0,2043	5476	cds
chr6	86109808	86118801	ENSMUST00000203279.1	Add2	+	0.00218776	7.31065	3	54,126,325,	0,1011,8668	1454	utr3, cds
chr19	26751885	26774288	ENSMUST00000175842.3	Smarca2	+	0.0371535	1.85575	4	156,106,102,116,	0,19052,19622,22287	779	cds
chr4	126149459	126149875	ENSMUST00000106152.2	Eva1b	+	0.00269153	1.93321	1	416,	0	1364	cds, utr3
chr2	148683996	148684861	ENSMUST00000028928.7	Gzf1	+	0.00446684	1.53475	1	865,	0	4232	cds
chr19	26751908	26774281	ENSMUST00000208712.1	Smarca2	+	0.018197	2.07053	4	133,106,102,109,	0,19029,19599,22264	630	cds
chr9	44694043	44698080	ENSMUST00000034611.14	Phldb1	-	0.000524807	1.53475	5	88,117,147,91,155,	0,330,1993,3708,3882	5461	cds
chr4	43550047	43551241	ENSMUST00000125509.1	Tln1	-	0.0457088	1.77769	2	4,56,	0,1138	836	cds
chr4	126750217	126750692	ENSMUST00000106116.1	Ncdn	-	0.0229087	1.50525	1	475,	0	2434	cds
chr3	58416063	58416691	ENSMUST00000199164.1	Tsc22d2	+	0.00371535	1.50733	1	628,	0	4659	cds
chr6	47906507	47906747	ENSMUST00000061890.7	Zfp282	+	0.0263027	2.07053	1	240,	0	5573	utr3
chr5	115296672	115296912	ENSMUST00000040421.10	Coq5	+	0.0138038	1.69466	1	240,	0	2037	utr3
chr11	3913236	3913564	ENSMUST00000109995.1	Slc35e4	-	3.16228e-05	1.71594	1	328,	0	3063	utr5
chr7	44816358	44829041	ENSMUST00000208172.1	Nup62	+	1.47911e-08	1.77031	2	101,555,	0,12128	715	cds, utr5
chr6	125036525	125036794	ENSMUST00000046064.16	Zfp384	+	0.0147911	1.68063	1	269,	0	3108	utr3, cds
chr8	95095784	95097287	ENSMUST00000034239.8	Katnb1	+	0.000371535	2.09943	4	12,131,51,76,	0,104,571,1427	3777	cds
chr18	49878127	49879296	ENSMUST00000041772.5	Dmxl1	+	0.0218776	1.62902	1	1169,	0	12247	cds
chr5	33645628	33652028	ENSMUST00000151081.1	Slbp	-	0.00380189	2	4	9,60,105,66,	0,381,4114,6334	508	cds, utr5
chr7	16276550	16282535	ENSMUST00000118976.8	Ccdc9	-	0.00501187	1.50212	6	79,47,182,174,84,179,	0,176,1806,4047,4307,5806	2175	cds
chr17	35892676	35892886	ENSMUST00000148482.7	2310061I04Rik	-	0.0269153	1.58777	1	210,	0	1193	cds, utr3
chr2	28469573	28470228	ENSMUST00000038600.3	Mrps2	+	3.31131e-05	1.61776	1	655,	0	2080	cds, utr3
chr17	56065180	56068026	ENSMUST00000002914.8	Chaf1a	+	0.00102329	1.70882	2	245,620,	0,2226	3308	utr3, cds
chr8	121796546	121799484	ENSMUST00000174192.1	Klhdc4	-	0.000239883	1.60993	4	197,111,403,37,	0,371,1287,2901	1584	utr3, cds
chr16	91657756	91658627	ENSMUST00000114037.8	Son	+	3.71535e-06	1.53794	1	871,	0	8399	cds
chr19	40554732	40557692	ENSMUST00000176939.7	Aldh18a1	-	0.00676083	1.66209	3	45,122,42,	0,2686,2918	3427	cds
chr2	4906580	4907030	ENSMUST00000115019.1	Sephs1	+	0.000218776	1.62563	1	450,	0	2933	utr3, cds
chr15	89371638	89371990	ENSMUST00000167643.2	Sco2	-	0.000630957	1.68296	1	352,	0	1143	cds, utr3
chr8	95447951	95448251	ENSMUST00000056919.8	Csnk2a2	-	0.00263027	1.77031	1	300,	0	3773	utr3
chr10	127295783	127296288	ENSMUST00000026475.14	Ddit3	+	3.71535e-06	1.57789	1	505,	0	890	cds, utr3
chr15	89371506	89371987	ENSMUST00000074552.11	Ncaph2	+	5.12861e-05	1.54971	1	481,	0	3299	utr3
chr19	46064281	46065001	ENSMUST00000099392.9	Pprc1	+	0.00165959	1.55833	1	720,	0	3956	cds
chr14	52161010	52161339	ENSMUST00000111600.10	Rpgrip1	+	0.00954993	1.59328	1	329,	0	4565	utr3
chr2	91932823	91933755	ENSMUST00000099709.9	Dgkz	-	1.54882e-07	1.65749	2	702,13,	0,919	3512	utr3, cds
chr6	48415734	48416242	ENSMUST00000203371.2	Krba1	+	0.0323594	2.96905	1	508,	0	4000	cds
chr5	139248458	139248549	ENSMUST00000078690.12	Sun1	+	0.0218776	1.84933	1	91,	0	2608	utr3, cds
chr6	113309963	113315016	ENSMUST00000113119.7	Brpf1	+	0.0107152	1.51782	2	445,426,	0,4627	4826	cds
chr6	42351490	42351607	ENSMUST00000203846.2	Zyx	+	1.38038e-06	1.52309	1	117,	0	695	cds
chr5	33894947	33895516	ENSMUST00000075812.10	Nsd2	+	0.00707946	1.66671	1	569,	0	7142	utr3, cds
chr5	134490373	134492335	ENSMUST00000100647.6	Clip2	-	0.0301995	1.53475	3	419,63,117,	0,1519,1845	4994	utr3, cds
chr7	5007447	5008077	ENSMUST00000077385.14	Fiz1	-	0.00162181	1.64035	1	630,	0	2546	cds, utr3
chr7	19080630	19082509	ENSMUST00000032570.13	Dmwd	+	5.24807e-08	1.57571	3	671,75,234,	0,1288,1645	2494	cds, utr3
chr13	49195686	49196244	ENSMUST00000120733.7	Ninj1	+	3.89045e-05	1.54542	1	558,	0	1321	utr3
chr2	31292320	31292858	ENSMUST00000000199.7	Ncs1	+	8.51138e-07	1.75564	1	538,	0	4653	utr3
chr7	112902214	112902425	ENSMUST00000069256.11	Tead1	+	0.0416869	1.58118	1	211,	0	9480	utr3
chrX	152223166	152223947	ENSMUST00000112604.7	Iqsec2	+	0.0467735	1.52098	1	781,	0	5967	utr3
chr7	141216759	141217684	ENSMUST00000046890.11	Rassf7	+	0.00251189	1.53688	2	92,685,	0,240	1525	cds
chr13	54738165	54738675	ENSMUST00000135343.1	Gprin1	-	0.0234423	6.27667	1	510,	0	4248	cds
chr13	54738161	54738669	ENSMUST00000099506.1	Gprin1	-	0.040738	5.54044	1	508,	0	4141	cds
chr6	125036538	125036806	ENSMUST00000112424.1	Zfp384	+	0.00977237	1.74231	1	268,	0	2673	utr3, cds
chr6	119948296	119948387	ENSMUST00000060043.12	Wnk1	-	0.01	1.73628	1	91,	0	10575	cds
chr3	5400696	5401356	ENSMUST00000175866.7	Zfhx4	+	0.0467735	1.6529	1	660,	0	11287	cds
chr6	125144424	125144753	ENSMUST00000044200.10	Nop2	+	2.18776e-05	1.6245	1	329,	0	2597	utr3, cds
chr14	86656234	86829071	ENSMUST00000022599.13	Diaph3	-	0.00269153	1.58777	5	348,60,96,136,80,	0,115851,116372,154101,172757	4582	utr3, cds
chr7	78914525	78920349	ENSMUST00000120331.3	Isg20	+	0.0354813	1.59992	3	49,201,304,	0,2007,5520	845	cds, utr3
chr9	119972379	119973067	ENSMUST00000214058.1	Csrnp1	-	0.0346737	1.63354	1	688,	0	2241	cds
chr8	71378463	71381421	ENSMUST00000002466.8	Nr2f6	-	8.51138e-05	1.72548	2	20,431,	0,2527	2218	cds, utr5
chr16	91655867	91657097	ENSMUST00000114037.8	Son	+	1.7378e-09	1.63354	1	1230,	0	8399	cds
chr2	34623694	34623994	ENSMUST00000113126.2	Mapkap1	+	0.00204174	1.75564	1	300,	0	3018	utr3
chr1	172319631	172319841	ENSMUST00000139528.7	Igsf8	+	0.0263027	1.58337	1	210,	0	2866	utr3
chr18	36682567	36682837	ENSMUST00000050476.10	Slc35a4	+	0.0239883	1.63014	1	270,	0	2362	cds
chr3	95988818	95989526	ENSMUST00000123006.7	Plekho1	-	7.94328e-11	1.51887	1	708,	0	1208	utr3, cds
chr13	115088354	115088858	ENSMUST00000109226.4	Pelo	-	0.0131826	1.58887	1	504,	0	1600	cds, utr3
chr3	75956380	75956817	ENSMUST00000167078.7	Golim4	-	0.0177828	1.69349	2	352,8,	0,429	2902	utr5
chr19	40554736	40557697	ENSMUST00000025979.12	Aldh18a1	-	0.00831764	1.63241	3	41,122,47,	0,2682,2914	3527	cds
chr4	106586636	106587264	ENSMUST00000047973.3	Dhcr24	+	1.54882e-10	1.73147	1	628,	0	4028	utr3, cds
chr10	127498438	127498709	ENSMUST00000164831.7	R3hdm2	+	0.000537032	1.78757	1	271,	0	2937	utr3, cds
chr16	32679677	32680426	ENSMUST00000115125.7	Tnk2	+	0.001	1.68413	1	749,	0	4313	cds
chr11	58121136	58121555	ENSMUST00000172035.7	Gemin5	-	0.0112202	1.71	1	419,	0	6213	utr3
chr1	184727139	184729967	ENSMUST00000048572.6	Hlx	-	2.75423e-05	1.82008	2	852,108,	0,2720	2278	utr3, cds
chr19	24476501	24477150	ENSMUST00000099556.1	Fam122a	-	0.00489779	1.51992	1	649,	0	855	cds, utr3
chr19	42036067	42043844	ENSMUST00000026172.2	Ankrd2	+	0.042658	1.85318	7	55,102,159,108,99,99,92,	0,3782,4016,4268,5884,6301,7685	1100	cds
chr3	95033519	95033695	ENSMUST00000071664.11	Psmd4	-	6.45654e-05	1.67714	2	27,63,	0,113	1276	cds
chr6	52232239	52232539	ENSMUST00000125581.1	Hoxa10	-	0.00316228	1.72071	1	300,	0	2565	cds, utr3
chr5	140337690	140338137	ENSMUST00000071881.9	Nudt1	+	0.0190546	1.58557	1	447,	0	952	cds, utr3
chr8	106883889	106884280	ENSMUST00000169312.1	Chtf8	-	1.69824e-06	1.93321	1	391,	0	2730	utr3
chr9	44110960	44112187	ENSMUST00000056328.5	Rnf26	-	5.62341e-05	1.70409	1	1227,	0	2724	cds, utr3
chr17	35220233	35221161	ENSMUST00000048994.6	Nfkbil1	-	5.37032e-05	1.71951	2	743,25,	0,903	1447	utr3, cds
chr2	31797614	31802222	ENSMUST00000075759.12	Abl1	+	5.01187e-13	1.71475	2	113,2017,	0,2591	6327	utr3, cds
chr19	32123977	32124395	ENSMUST00000099514.9	Sgms1	-	0.0047863	1.80625	1	418,	0	3665	utr3, cds
chr2	151969736	151970543	ENSMUST00000109863.1	Fam110a	-	0.000102329	1.77892	1	807,	0	1284	cds, utr3
chr10	116485786	116485996	ENSMUST00000169921.7	Cnot2	-	0.0457088	1.52944	1	210,	0	2120	utr3
chr15	51881120	51882886	ENSMUST00000137116.2	Utp23	+	0.000933254	1.59881	2	70,736,	0,1030	2921	cds, utr3
chr2	31680875	31681349	ENSMUST00000038474.13	Exosc2	+	0.0141254	1.51992	1	474,	0	1686	utr3
chr7	35119541	35119750	ENSMUST00000042985.10	Cebpa	+	0.00346737	8.81524	1	209,	0	2626	cds
chr19	47265300	47265510	ENSMUST00000081619.8	Sh3pxd2a	-	0.0040738	1.5768	1	210,	0	10464	utr3
chrX	166457749	166458217	ENSMUST00000049435.14	Rab9	-	0.000128825	1.70527	1	468,	0	876	cds
chr4	129221226	129222073	ENSMUST00000052602.5	C77080	-	0.00234423	1.52414	2	251,259,	0,588	5187	utr3, cds
chr4	126316046	126316674	ENSMUST00000102617.4	Adprhl2	-	0.00104713	1.63921	1	628,	0	1672	utr3, cds
chr7	122164079	122167675	ENSMUST00000033154.7	Plk1	+	0.0269153	1.66786	2	160,79,	0,3517	2199	cds
chr1	162696300	162698149	ENSMUST00000182149.7	Prrc2c	-	5.12861e-06	1.55079	2	63,717,	0,1132	11289	cds
chr10	94578503	94587429	ENSMUST00000065060.11	Tmcc3	+	0.000724436	1.50108	3	836,136,702,	0,3770,8224	5530	utr3, cds
chr5	81794328	81795347	ENSMUST00000121641.7	Adgrl3	+	0.00047863	1.76663	1	1019,	0	5151	utr3, cds
chr2	138283481	138284557	ENSMUST00000091556.11	Btbd3	+	0.0269153	1.54007	1	1076,	0	4657	utr3, cds
chr6	47484941	47485177	ENSMUST00000143941.2	Cul1	+	0.00338844	1.63921	1	236,	0	530	cds, utr3
chr4	126149458	126149874	ENSMUST00000052876.2	Eva1b	+	0.00190546	1.97794	1	416,	0	1689	cds, utr3
chrX	74035288	74037051	ENSMUST00000123362.7	Mecp2	-	0.0017378	1.51887	3	1042,55,70,	0,1151,1693	1675	utr3, cds
chr13	55530409	55530589	ENSMUST00000021956.8	Ddx41	-	0.00162181	2.05623	1	180,	0	2205	utr3
chr7	118490805	118490986	ENSMUST00000178344.2	Itpripl2	-	0.0371535	1.89737	1	181,	0	6865	cds
chr14	54467905	54468296	ENSMUST00000022782.9	Lrp10	+	2.75423e-07	1.805	1	391,	0	4228	cds
chr1	162696319	162698137	ENSMUST00000183223.7	Prrc2c	-	4.57088e-06	1.56808	2	44,705,	0,1113	5448	cds
chr8	111713648	111714398	ENSMUST00000212349.1	Bcar1	-	6.45654e-06	1.57899	1	750,	0	3116	cds
chr9	61417476	61417775	ENSMUST00000162973.7	Tle3	+	0.01	1.55401	1	299,	0	4114	utr3
chr8	119941296	119947721	ENSMUST00000144458.7	Usp10	+	0.000138038	1.53581	3	842,92,21,	0,5778,6404	3726	cds
chr2	164821564	164822130	ENSMUST00000052107.4	Zswim3	+	0.0316228	2.02792	1	566,	0	2708	utr3, cds
chr17	12981803	12986003	ENSMUST00000162395.1	Wtap	-	0.00616595	1.96564	3	5,56,88,	0,1653,4112	536	cds, utr5
chr11	112782972	112784734	ENSMUST00000000579.2	Sox9	+	0.000269153	1.87905	3	43,254,63,	0,836,1699	4135	cds
chr7	44816395	44834066	ENSMUST00000118125.8	Il4i1	+	5.7544e-05	2.05623	3	88,66,116,	0,15720,17555	2275	cds, utr5
chr2	32796154	32802798	ENSMUST00000077458.6	Stxbp1	-	0.0141254	1.5768	5	16,86,102,110,45,	0,1950,4425,5665,6599	3616	cds
chr8	84677111	84687743	ENSMUST00000001975.4	Nacc1	-	0.000123027	2.65737	2	141,69,	0,10563	4300	cds, utr5
chr10	67226476	67230033	ENSMUST00000174408.7	Jmjd1c	+	0.000977237	1.63014	2	443,186,	0,3371	8377	cds
chr6	112721928	112722348	ENSMUST00000113169.8	Srgap3	-	0.00660693	2.25012	1	420,	0	8300	utr3
chr9	44694050	44698089	ENSMUST00000148344.7	Phldb1	-	0.000389045	1.55509	5	81,117,147,91,164,	0,323,1986,3701,3875	4643	cds
chr1	90802646	90803983	ENSMUST00000097653.10	Col6a3	-	0.0263027	1.61776	2	45,345,	0,992	9001	cds
chr2	26402191	26408425	ENSMUST00000114090.7	Inpp5e	-	0.0416869	1.51992	2	32,659,	0,5575	2790	cds
chr5	108472476	108500738	ENSMUST00000046975.11	Pcgf3	+	2.29087e-10	1.58557	9	41,118,97,56,108,89,138,81,382,	0,1312,2633,5826,13663,15359,23357,27150,27880	7708	utr3, cds, utr5
chr17	35875089	35875477	ENSMUST00000187690.6	Ppp1r18	+	0.000446684	1.54649	1	388,	0	3185	utr3
chr9	61417478	61417777	ENSMUST00000160882.7	Tle3	+	0.0154882	1.51677	1	299,	0	3523	utr3
chr1	73953244	73953694	ENSMUST00000191104.6	Tns1	-	5.24807e-10	2.15846	1	450,	0	9904	cds
chr9	108045491	108046143	ENSMUST00000177158.1	Ip6k1	+	0.00251189	1.58667	1	652,	0	1244	utr3, cds
chr10	118146849	118148067	ENSMUST00000163238.8	Mdm1	+	0.0223872	2.9897	2	122,87,	0,1131	2461	cds
chr2	77198970	77206326	ENSMUST00000102660.7	Sestd1	-	0.00251189	2.20381	2	90,121,	0,7235	8990	cds
chr9	43222466	43223886	ENSMUST00000213286.1	Oaf	-	0.0389045	1.57462	2	373,11,	0,1409	472	cds, utr3
chr5	149214565	149215430	ENSMUST00000119685.7	Uspl1	+	0.000676083	1.51047	1	865,	0	3604	utr3, cds
chr1	134595808	134597675	ENSMUST00000112198.2	Kdm5b	+	0.0446684	2.47942	2	88,93,	0,1774	5413	cds
chr10	29224352	29224921	ENSMUST00000092627.5	9330159F19Rik	+	0.0295121	1.83655	1	569,	0	5681	cds
chr5	111288191	111288821	ENSMUST00000040111.9	Ttc28	+	0.0331131	1.59328	1	630,	0	10780	utr3
chr7	102013891	102014545	ENSMUST00000084852.12	Numa1	+	0.00354813	1.55401	2	50,310,	0,344	7180	utr3, cds
chr17	32122434	32122763	ENSMUST00000087723.3	Notch3	-	0.025704	1.75564	1	329,	0	8044	cds
chrX	99466805	99468207	ENSMUST00000113790.7	Pja1	-	2.0893e-06	1.59992	2	777,85,	0,1317	2108	cds
chr3	88644197	88646929	ENSMUST00000175903.7	Arhgef2	+	6.30957e-12	1.59438	3	36,184,140,	0,1979,2592	3356	utr3, cds
chr5	104211843	104212319	ENSMUST00000066708.6	Dmp1	+	0.00512861	11.8762	1	476,	0	2764	cds
chr7	44828521	44828688	ENSMUST00000207085.1	Nup62	+	0.0416869	1.79502	1	167,	0	334	cds, utr5
chr15	79761575	79762085	ENSMUST00000023055.6	Dnal4	-	0.000501187	1.50943	1	510,	0	1469	utr3
chr9	21353702	21353851	ENSMUST00000214268.1	Slc44a2	+	0.00239883	1.73628	1	149,	0	684	utr3
chr12	4850591	4851394	ENSMUST00000085793.2	Wdcp	+	0.0125893	1.84805	1	803,	0	1992	cds
chr19	10199137	10200678	ENSMUST00000025651.5	Fen1	-	1.09648e-10	1.9172	1	1541,	0	2341	cds, utr3
chr5	112307767	112309718	ENSMUST00000031287.10	Tpst2	+	7.94328e-14	1.66671	2	710,30,	0,1921	1835	cds
chr11	94213623	94214604	ENSMUST00000041589.5	Tob1	+	1.14815e-09	1.51677	1	981,	0	2288	cds, utr5
chr5	81794360	81795347	ENSMUST00000120445.7	Adgrl3	+	0.000691831	1.73989	1	987,	0	5230	utr3
GL456216.1	35706	36183	ENSMUST00000077235.3	CAAA01118383.1	+	0.000524807	1.78262	1	477,	0	2173	utr3
chr9	67221137	67221497	ENSMUST00000039662.8	Tln2	-	0.0109648	1.73869	1	360,	0	8052	utr3, cds
chr17	15373645	15374764	ENSMUST00000014917.7	Dll1	-	0.0446684	6.23332	3	49,61,99,	0,244,1020	3581	cds
chr8	105258403	105258908	ENSMUST00000034359.9	Tradd	-	0.0177828	1.53475	1	505,	0	1689	utr3
chr3	88909624	88910073	ENSMUST00000107498.8	Gon4l	+	0.000338844	1.76052	1	449,	0	7537	utr3
chr6	82622086	82652870	ENSMUST00000160281.7	Pole4	-	1.8197e-06	1.95748	4	39,42,85,247,	0,29350,29996,30537	648	utr3, utr5, cds
chr15	78992958	79001530	ENSMUST00000109688.7	Triobp	+	0.000281838	1.60547	4	474,111,148,10,	0,1083,6838,8562	2553	cds
chr11	103116349	103118411	ENSMUST00000053063.6	Hexim1	+	7.94328e-18	1.55294	1	2062,	0	3495	cds, utr3, utr5
chr6	86445467	86446209	ENSMUST00000113700.7	C87436	+	0.0138038	1.74957	1	742,	0	2523	cds
chr11	53543856	53544096	ENSMUST00000117061.7	Sept8	+	0.00158489	1.7411	1	240,	0	4563	utr3
chr11	79526887	79527694	ENSMUST00000103236.3	Evi2a	-	0.000562341	1.54114	1	807,	0	1463	cds, utr3
chr2	156761827	156763179	ENSMUST00000070782.12	Dlgap4	+	6.30957e-12	1.50004	2	101,495,	0,857	3303	utr3, cds
chr18	43358285	43373183	ENSMUST00000118043.7	Dpysl3	-	0.000144544	1.66902	4	113,185,89,118,	0,2676,5217,14780	1986	utr5, cds
chr5	125017892	125018192	ENSMUST00000138890.2	Ncor2	-	0.000346737	1.57352	1	300,	0	1285	cds, utr3
chr15	73586161	73586759	ENSMUST00000144936.7	Slc45a4	-	0.0144544	1.63807	1	598,	0	3639	cds
chr17	35892682	35892892	ENSMUST00000154670.7	2310061I04Rik	-	0.0060256	1.85061	1	210,	0	658	utr3
chr15	102203767	102204800	ENSMUST00000139960.7	Zfp740	+	0.025704	2.14355	2	35,230,	0,803	998	utr5
chr1	134507581	134507910	ENSMUST00000047978.8	Rabif	+	0.0239883	1.61105	1	329,	0	2861	utr3
chr15	6815304	6815783	ENSMUST00000176826.1	Osmr	-	0.040738	1.77276	1	479,	0	4028	utr3, cds
chr6	149150511	149150722	ENSMUST00000111551.1	Etfbkmt	+	0.040738	2.42839	1	211,	0	1558	cds, utr3
chr15	81951107	81951373	ENSMUST00000071462.6	Pmm1	-	0.00177828	1.78386	1	266,	0	1059	utr3
chr11	43420263	43420473	ENSMUST00000117446.7	Pttg1	-	0.0346737	1.63241	1	210,	0	1674	utr3
chr8	122780097	122780337	ENSMUST00000015160.5	Acsf3	+	0.0223872	2.65737	1	240,	0	2206	cds
chr4	41712032	41712446	ENSMUST00000038434.3	Rpp25l	-	0.000707946	1.67714	1	414,	0	856	cds, utr3
chr4	155491363	155535455	ENSMUST00000105616.9	Gnb1	+	1.58489e-13	1.58118	4	217,97,39,98,	0,36049,42333,43994	3088	cds, utr5
chr3	40802041	40810748	ENSMUST00000203295.2	Plk4	+	0.000218776	1.53475	6	31,913,101,362,24,87,	0,2966,4445,6705,8235,8620	3363	cds
chr2	119903115	119903506	ENSMUST00000110773.8	Mga	+	0.040738	2.49666	1	391,	0	13577	cds
chr16	17840713	17840954	ENSMUST00000012152.12	Dgcr2	-	0.030903	1.52309	1	241,	0	4045	utr3
chr17	23760301	23761094	ENSMUST00000227120.1	Flywch1	-	0.00218776	1.54971	2	166,488,	0,305	2943	cds
chr9	20891323	20892178	ENSMUST00000004203.5	Ppan	+	3.98107e-06	1.63127	3	42,297,347,	0,127,508	1670	utr3, cds
chr3	142304314	142312177	ENSMUST00000200043.4	Pdlim5	-	0.00199526	1.6144	2	155,55,	0,7808	1581	cds
chr9	44694045	44697931	ENSMUST00000138356.7	Phldb1	-	0.000977237	1.58447	5	86,117,147,124,6,	0,328,1991,3673,3880	5600	cds
chr9	56982880	56983206	ENSMUST00000068856.4	Snupn	+	0.0199526	1.96973	1	326,	0	1391	utr3, cds
chr6	48596924	48597165	ENSMUST00000009420.14	Repin1	+	0.0158489	2.26577	1	241,	0	3145	cds
chr10	89413026	89414013	ENSMUST00000105298.2	Gas2l3	-	0.00724436	1.83147	1	987,	0	6305	utr3, cds
chr2	156312167	156312226	ENSMUST00000079125.6	Scand1	-	0.000446684	2.90795	1	59,	0	759	cds
chr2	112493113	112514611	ENSMUST00000003705.11	Aven	+	0.0123027	1.83783	2	108,162,	0,21336	4735	cds
chr1	91068583	91093583	ENSMUST00000186762.6	Lrrfip1	+	0.000162181	1.91853	3	66,60,24,	0,16362,24976	447	cds
chr15	79004581	79005538	ENSMUST00000109689.8	Triobp	+	0.0107152	1.52203	2	24,337,	0,620	7187	utr3, cds
chr19	45024816	45026805	ENSMUST00000179108.7	Lzts2	+	1.99526e-10	1.64832	2	163,1004,	0,985	2781	utr3, cds
chr14	51988891	51991664	ENSMUST00000182061.7	Arhgef40	+	4.36516e-07	1.65405	4	1047,168,127,64,	0,1156,2012,2709	4756	cds
chr1	184727146	184731598	ENSMUST00000174257.2	Hlx	-	0.000134896	1.92786	2	672,40,	0,4412	712	utr3, cds
chr11	58121289	58121558	ENSMUST00000035604.12	Gemin5	-	0.0363078	1.69232	1	269,	0	4922	utr3
chr4	116804120	116804957	ENSMUST00000030451.9	Toe1	-	0.000134896	1.67365	1	837,	0	2090	cds, utr3
chr18	60832437	60832617	ENSMUST00000177172.7	Tcof1	-	0.0416869	1.87514	1	180,	0	3229	cds
chr10	118146855	118148074	ENSMUST00000020437.12	Mdm1	+	0.0229087	2.94854	2	116,94,	0,1125	3074	cds
chr4	55012443	55012744	ENSMUST00000030131.11	Zfp462	+	0.0436516	2.39496	1	301,	0	4823	cds
chr13	60175786	60176941	ENSMUST00000223933.1	Gas1	-	1.34896e-09	1.79751	1	1155,	0	1155	cds, utr3
chr7	3630044	3634193	ENSMUST00000008517.12	Prpf31	+	0.000223872	1.63241	6	12,185,61,84,98,70,	0,513,800,2623,3259,4079	3144	utr5, cds
chr13	23534132	23534304	ENSMUST00000073261.2	Hist1h2af	+	0.0338844	1.71	1	172,	0	399	cds, utr3
chr17	87985905	87988428	ENSMUST00000005503.3	Msh6	+	2.23872e-05	1.71832	2	1076,243,	0,2280	4254	cds
chr7	25293321	25293681	ENSMUST00000169266.7	Cic	+	0.00158489	1.57571	1	360,	0	8221	utr3, cds
chr5	122440194	122444523	ENSMUST00000031422.9	Anapc7	+	2.13796e-07	1.53901	3	116,151,720,	0,1095,3609	2751	utr3, cds
chr5	125030051	125030779	ENSMUST00000125053.7	Ncor2	-	0.00128825	1.63354	2	175,94,	0,634	5672	cds
chr14	51988901	51991679	ENSMUST00000182760.7	Arhgef40	+	3.63078e-07	1.65979	4	1037,168,127,79,	0,1146,2002,2699	5130	cds
chr14	52237061	52237572	ENSMUST00000089752.10	Chd8	-	0.0245471	1.67597	1	511,	0	8190	cds
chr11	69778248	69778872	ENSMUST00000108638.1	Zbtb4	+	0.0144544	1.57352	1	624,	0	2552	cds, utr3
chr3	105003622	105005062	ENSMUST00000077548.11	Cttnbp2nl	-	2.51189e-06	1.6144	1	1440,	0	4946	utr3, cds
chr19	7420477	7421616	ENSMUST00000159346.1	2700081O15Rik	+	0.0144544	2.2974	3	84,215,24,	0,777,1115	821	cds
chr4	155740640	155741058	ENSMUST00000030903.11	Atad3a	-	0.00338844	1.62563	1	418,	0	2413	utr3
chr2	39013142	39013738	ENSMUST00000112862.6	Arpc5l	+	0.0223872	1.69702	2	45,16,	0,580	1339	cds
chr11	70614152	70614483	ENSMUST00000079244.11	Mink1	+	1.47911e-05	1.88557	1	331,	0	4829	utr3
chr11	70614153	70614483	ENSMUST00000136663.7	Mink1	+	1.38038e-05	1.88818	1	330,	0	4367	utr3
chr18	68254183	68255074	ENSMUST00000063775.3	Ldlrad4	+	0.0162181	1.71832	1	891,	0	2493	utr3, cds
chr5	121525144	121525745	ENSMUST00000111786.8	Mapkapk5	-	0.0128825	1.64718	2	95,83,	0,518	975	utr3, cds
chr11	121288040	121296083	ENSMUST00000106113.1	Foxk2	+	0.00954993	1.51047	3	38,147,55,	0,2703,7988	5029	cds
chr14	31138795	31139124	ENSMUST00000227096.1	Nt5dc2	+	3.80189e-05	1.53262	1	329,	0	1848	cds, utr3
chr4	150897238	150901042	ENSMUST00000105673.7	Park7	-	2.18776e-06	1.52098	2	233,35,	0,3769	919	cds, utr3
chr4	126149454	126149865	ENSMUST00000106150.2	Eva1b	+	0.00218776	1.94936	1	411,	0	1144	cds, utr3
chr19	10857833	10858822	ENSMUST00000120524.1	Tmem132a	-	5.01187e-19	1.85189	1	989,	0	3895	utr3
chr13	83662314	83662911	ENSMUST00000199450.4	Mef2c	+	0.0371535	2.51403	1	597,	0	2862	utr3, cds
chr19	10199131	10200674	ENSMUST00000156291.1	Fen1	-	1.62181e-10	1.90396	1	1543,	0	2373	cds, utr3
chr3	89940735	89941214	ENSMUST00000069805.13	Atp8b2	-	0.00851138	1.57243	1	479,	0	5559	utr3, cds
chr7	80081204	80081924	ENSMUST00000164056.8	Zfp710	+	0.00891251	2.12874	1	720,	0	5871	cds
chr11	76210570	76210841	ENSMUST00000102500.4	Gemin4	-	0.0323594	1.71119	1	271,	0	3540	cds, utr3
chr8	108956052	108957432	ENSMUST00000043896.9	Zfhx3	+	0.00109648	1.55401	1	1380,	0	16433	utr3, cds
chr11	78029548	78030209	ENSMUST00000049167.13	Phf12	+	0.00234423	1.58997	1	661,	0	4410	utr3, cds
chr5	108269345	108275584	ENSMUST00000031190.4	Dr1	+	0.00074131	1.57899	2	464,16,	0,6223	3085	cds, utr5
chr8	121796546	121799479	ENSMUST00000174717.7	Klhdc4	-	0.000489779	1.56917	4	197,111,403,32,	0,371,1287,2901	1662	utr3, cds
chr1	120227503	120227774	ENSMUST00000112641.7	Steap3	-	0.000154882	2.26577	1	271,	0	5158	cds, utr3
chr10	118146857	118148076	ENSMUST00000164077.8	Mdm1	+	0.0363078	2.71321	2	114,96,	0,1123	2922	cds
chr7	118433898	118434229	ENSMUST00000203465.1	Syt17	-	0.018197	2.31338	1	331,	0	2548	cds
chr9	44500784	44500988	ENSMUST00000218913.1	Bcl9l	+	0.018197	2.02792	1	204,	0	522	cds
chr16	4649164	4650326	ENSMUST00000038770.3	Vasn	+	1.14815e-10	1.68063	1	1162,	0	2829	cds, utr3
chr11	75404959	75405705	ENSMUST00000044530.2	Smyd4	+	0.00371535	1.60214	1	746,	0	3517	utr3
chr5	148893757	148918716	ENSMUST00000110509.8	Katnal1	-	0.0446684	1.64718	4	31,128,163,121,	0,391,10809,24838	1151	cds
chr12	110855426	110855666	ENSMUST00000222460.1	Zfp839	+	0.0288403	2.8481	1	240,	0	2385	cds
chr2	156761836	156763124	ENSMUST00000109566.8	Dlgap4	+	6.30957e-12	1.52203	2	92,440,	0,848	1595	utr3, cds
chr5	125017834	125018194	ENSMUST00000055256.13	Ncor2	-	7.94328e-06	1.68179	1	360,	0	7780	utr3, cds
chr9	21756007	21756424	ENSMUST00000217382.1	Spc24	-	0.00977237	1.77645	1	417,	0	1696	utr3
chr15	50831212	50846886	ENSMUST00000077935.5	Trps1	-	0.0114815	1.6783	2	746,873,	0,14801	4436	cds
chr7	100319159	100319698	ENSMUST00000138465.2	P4ha3	+	0.042658	1.69819	1	539,	0	1884	utr3
chr7	80081198	80081916	ENSMUST00000049680.9	Zfp710	+	0.00691831	2.20381	1	718,	0	4721	cds
chr6	128357364	128359115	ENSMUST00000112151.1	Rhno1	-	0.000223872	1.53156	2	829,10,	0,1741	1108	cds, utr3
chr15	102956846	102957649	ENSMUST00000001701.3	Hoxc11	+	0.00141254	1.58887	1	803,	0	2021	utr3
chr7	70357849	70359863	ENSMUST00000208081.1	Nr2f2	-	0.0158489	1.58227	2	441,50,	0,1964	636	cds, utr5
chr1	75197890	75198070	ENSMUST00000152233.8	Ankzf1	+	0.0194984	3.09513	1	180,	0	2739	cds
chr8	111711135	111713529	ENSMUST00000212349.1	Bcar1	-	5.49541e-07	1.57899	3	259,90,191,	0,1465,2203	3116	cds
chr10	33949076	33949372	ENSMUST00000218222.1	Zufsp	-	0.0234423	2.77022	1	296,	0	562	cds
chr13	41311560	41316924	ENSMUST00000163623.2	Nedd9	-	1.38038e-06	1.58118	3	610,90,1151,	0,2805,4213	4626	utr3, cds
chr19	8965400	8966207	ENSMUST00000096239.5	Tut1	+	0.00776247	1.53475	1	807,	0	2747	utr3, cds
chr5	117240905	117273867	ENSMUST00000111975.2	Taok3	+	3.23594e-06	1.61105	8	325,237,129,204,240,213,183,195,	0,9955,11636,14953,22659,24995,31191,32767	2172	utr3, cds, utr5
chr15	80249462	80250059	ENSMUST00000166030.1	Mief1	+	0.00204174	1.61664	1	597,	0	2712	cds
chr15	102203777	102204814	ENSMUST00000119168.7	Zfp740	+	0.0107152	2.15846	2	25,244,	0,793	3932	utr5
chr7	19395084	19395449	ENSMUST00000108457.2	Klc3	-	0.0169824	2.42839	3	83,41,85,	0,154,280	1632	cds
chr13	19592991	19593321	ENSMUST00000002885.7	Epdr1	-	0.0169824	1.5042	1	330,	0	2363	utr3, cds
chr17	23760307	23761103	ENSMUST00000086325.12	Flywch1	-	0.0025704	1.53794	2	160,497,	0,299	2443	cds
chr12	69184869	69186206	ENSMUST00000060579.9	Mgat2	+	7.07946e-10	1.58447	1	1337,	0	2614	cds, utr3
chr11	102193754	102194081	ENSMUST00000078975.7	G6pc3	+	0.00057544	1.63241	1	327,	0	1573	cds, utr3
chr1	75476659	75477702	ENSMUST00000079205.13	Chpf	-	9.77237e-05	1.64376	2	80,458,	0,585	2892	cds
chr9	65651682	65659494	ENSMUST00000169003.7	Rbpms2	+	0.0295121	1.85061	3	22,70,57,	0,7452,7755	1803	utr3, cds
chr5	125020024	125029992	ENSMUST00000125053.7	Ncor2	-	3.98107e-12	1.50316	12	22,54,146,150,194,146,153,416,178,132,150,21,	0,2846,3476,4108,4984,5393,5627,6777,8596,8857,9095,9947	5672	cds
chr12	76938190	76940037	ENSMUST00000218640.1	Max	-	1.99526e-05	1.61217	2	565,71,	0,1776	752	utr3, cds
chr7	5007447	5008077	ENSMUST00000167804.8	Fiz1	-	0.0017378	1.6358	1	630,	0	2637	cds, utr3
chr5	113775324	113778228	ENSMUST00000026937.11	Iscu	+	1.25893e-10	1.56266	3	4,79,396,	0,1446,2508	957	cds, utr3
chr19	55302567	55304424	ENSMUST00000224291.1	Zdhhc6	-	0.0323594	1.60103	4	37,146,42,15,	0,123,1129,1842	2603	cds
chr17	46649963	46650139	ENSMUST00000113430.1	Mrpl2	+	0.000123027	1.90792	1	176,	0	991	cds, utr3
chr17	47867767	47869114	ENSMUST00000113262.1	Foxp4	-	1.77828e-08	1.78139	2	1036,11,	0,1336	3198	utr3, cds
chr3	75956388	75956719	ENSMUST00000038563.13	Golim4	-	0.0204174	1.70645	1	331,	0	5546	utr5
chr2	29996796	29996887	ENSMUST00000046257.13	Sptan1	+	0.000870964	2.08493	1	91,	0	7820	cds
chr6	119948301	119948391	ENSMUST00000088644.12	Wnk1	-	0.01	1.73628	1	90,	0	11330	cds
chr15	5179013	5179284	ENSMUST00000228218.1	Prkaa1	+	0.0128825	1.76174	1	271,	0	4618	utr3
chr14	21985871	21986380	ENSMUST00000043409.8	Zfp503	-	0.040738	1.55401	1	509,	0	4216	cds
chr11	69680470	69680530	ENSMUST00000005336.8	Senp3	-	0.00331131	2.34567	1	60,	0	2313	cds
chr8	120581271	120581722	ENSMUST00000034278.5	Gins2	-	0.0457088	1.52732	1	451,	0	3900	utr3, cds
chr1	135836430	135848049	ENSMUST00000190451.6	Tnnt2	+	5.88844e-10	1.58887	9	16,32,52,11,90,36,34,64,69,	0,1717,4430,5470,9124,9467,10291,11278,11550	433	cds, utr5
chr9	20926502	20941458	ENSMUST00000178110.2	Dnmt1	-	0.000416869	1.51257	13	52,81,43,65,82,41,85,41,79,32,76,76,86,	0,128,303,604,2545,3622,5612,8016,10040,10659,11568,13973,14870	5870	utr5, cds
chr10	80868223	80868704	ENSMUST00000220091.1	Sppl2b	+	0.000190546	1.91057	1	481,	0	3629	utr3
chr17	32354828	32355008	ENSMUST00000169488.7	Wiz	-	0.0199526	1.72788	1	180,	0	3296	utr3
chr5	65161085	65162821	ENSMUST00000204348.2	Klhl5	+	0.0371535	2.01391	2	119,32,	0,1704	3380	cds
chr9	21507515	21507754	ENSMUST00000165766.8	Dnm2	+	0.00562341	1.51257	1	239,	0	3063	utr3
chr19	4114463	4114640	ENSMUST00000025767.13	Aip	-	2.63027e-05	1.9602	1	177,	0	1261	cds, utr3
chr11	69916097	69916556	ENSMUST00000134581.1	Gps2	+	0.000281838	1.86736	2	15,359,	0,100	431	cds, utr3
chr3	5400679	5401370	ENSMUST00000176383.2	Zfhx4	+	0.0338844	1.70173	1	691,	0	13500	cds
chr2	67514268	67515227	ENSMUST00000112347.7	Xirp2	+	0.0436516	3.89062	1	959,	0	11979	cds
chr19	43664058	43664623	ENSMUST00000046038.7	Slc25a28	-	0.0060256	1.62225	1	565,	0	1514	cds, utr3
chr15	50846205	50846885	ENSMUST00000185183.1	Trps1	-	0.0288403	2.20381	1	680,	0	887	cds
chr1	91068582	91078405	ENSMUST00000189505.6	Lrrfip1	+	0.000616595	2.07053	4	67,18,48,15,	0,4741,8361,9808	1031	cds
chr7	16563992	16565189	ENSMUST00000171937.1	Arhgap35	-	0.00288403	1.51152	1	1197,	0	6251	utr5, cds
chr5	31515610	31515790	ENSMUST00000065388.10	Supt7l	-	0.047863	1.93589	1	180,	0	2693	utr3, cds
chr9	57628660	57629339	ENSMUST00000215396.1	Csk	-	0.00288403	1.60882	4	83,100,66,80,	0,160,340,599	2390	cds
chr1	172319656	172319835	ENSMUST00000194505.1	Igsf8	+	0.0239883	1.65176	1	179,	0	893	utr3
chr4	133965915	133967894	ENSMUST00000136327.1	Hmgn2	-	1.47911e-09	1.51467	5	131,51,30,45,100,	0,513,850,1041,1879	772	cds, utr5
chr7	30565174	30565354	ENSMUST00000166960.7	U2af1l4	+	0.00251189	2.08493	1	180,	0	747	cds, utr3
chr13	62773331	62773750	ENSMUST00000201047.3	Gm5141	-	0.00676083	10.7034	1	419,	0	3279	utr3, cds
chr4	59771733	59772394	ENSMUST00000095063.10	Inip	-	0.00891251	1.6358	1	661,	0	3237	cds, utr3
chr2	85058458	85059239	ENSMUST00000048400.3	Tnks1bp1	+	0.000213796	1.55294	1	781,	0	4799	utr5
chr9	73015784	73016170	ENSMUST00000098566.4	Pigb	-	0.00912011	1.95613	1	386,	0	2193	utr3, cds
chr7	141495285	141496032	ENSMUST00000118694.7	Chid1	-	0.000588844	1.91587	1	747,	0	3910	utr3
chr11	121299659	121307502	ENSMUST00000106113.1	Foxk2	+	1.28825e-07	1.60436	2	134,735,	0,7108	5029	cds, utr3
chr3	5400685	5401345	ENSMUST00000026284.12	Zfhx4	+	0.0446684	1.67946	1	660,	0	13874	cds
chr4	136545323	136554662	ENSMUST00000168936.1	Luzp1	+	0.0281838	2.26577	2	79,159,	0,9180	415	cds, utr3
chr14	70164361	70164624	ENSMUST00000129174.7	Pdlim2	-	0.000263027	1.60659	1	263,	0	729	cds, utr3
chr15	58953523	58972512	ENSMUST00000080371.7	Mtss1	-	0.000251189	1.54756	7	88,108,158,12,75,92,37,	0,1582,2909,10973,15315,17453,18952	4938	cds
chr15	102203796	102204804	ENSMUST00000118729.7	Zfp740	+	0.0186209	2.08493	2	6,234,	0,774	4241	utr5
chr7	102020155	102020396	ENSMUST00000096639.11	Rnf121	-	0.0251189	1.68296	1	241,	0	2249	utr3, cds
chr14	55064149	55064480	ENSMUST00000036328.8	Zfhx2	-	0.0398107	3.86375	1	331,	0	10397	cds
chr6	148992805	148993076	ENSMUST00000111557.7	Dennd5b	-	0.0218776	4.92458	1	271,	0	9831	utr3
chr5	129656271	129656962	ENSMUST00000049778.6	Zfp11	-	0.0416869	2.05623	1	691,	0	3929	cds, utr3
chr15	51882210	51882684	ENSMUST00000059599.9	Utp23	+	0.000234423	1.79502	1	474,	0	740	utr3
chr4	15979304	15981554	ENSMUST00000149069.1	Nbn	+	0.0151356	1.5768	2	109,248,	0,2002	1752	cds
chr18	49878130	49879268	ENSMUST00000180611.7	Dmxl1	+	0.0229087	1.63014	1	1138,	0	11319	cds
chr4	133589890	133591646	ENSMUST00000030661.13	Gpn2	+	0.000114815	2.2974	2	7,321,	0,1435	1367	cds, utr3
chr9	20469994	20470231	ENSMUST00000166005.7	Zfp426	-	0.0380189	2.77022	1	237,	0	1653	cds, utr3
chr11	78159399	78160231	ENSMUST00000017530.3	Traf4	-	1.25893e-22	1.74957	1	832,	0	2078	cds, utr3
chr7	112902198	112902409	ENSMUST00000059768.16	Tead1	+	0.0363078	1.60103	1	211,	0	9964	utr3
chr3	108187972	108188482	ENSMUST00000106656.1	Amigo1	+	0.0389045	1.78509	1	510,	0	5482	cds
chr18	46609864	46610225	ENSMUST00000078079.9	Eif1a	+	0.000371535	1.63921	1	361,	0	2879	utr3
chr11	3220379	3220530	ENSMUST00000125637.7	Eif4enif1	+	0.0489779	1.6644	1	151,	0	869	cds
chr2	120523916	120524267	ENSMUST00000152347.1	Zfp106	-	0.000239883	1.86477	2	60,147,	0,204	794	cds
chr17	12983457	12992103	ENSMUST00000159986.7	Wtap	-	0.00851138	1.97247	3	55,38,27,	0,2458,8619	3187	utr5, cds
chr7	127203753	127208050	ENSMUST00000120705.2	Tbc1d10b	-	0.00537032	1.51257	2	87,601,	0,3696	3614	cds
chr8	107367388	107367659	ENSMUST00000077440.12	Nfat5	+	0.0457088	1.70173	1	271,	0	12773	cds
chrX	162781104	162811364	ENSMUST00000112316.8	Txlng	-	0.0128825	1.5252	9	314,96,93,75,120,195,171,92,73,	0,1124,3217,5512,6454,9507,16535,26380,30187	3715	cds
chr2	166082620	166083902	ENSMUST00000109249.8	Sulf2	-	0.00562341	3.89062	2	164,47,	0,1235	4580	cds
chr3	58417441	58460461	ENSMUST00000099090.6	Tsc22d2	+	3.46737e-05	1.59992	4	172,72,52,454,	0,10786,41889,42566	9799	utr3, cds
chr13	54739810	54740110	ENSMUST00000135343.1	Gprin1	-	0.0354813	8.81524	1	300,	0	4248	cds
chr1	91068563	91078417	ENSMUST00000185531.6	Lrrfip1	+	0.000416869	2.04202	4	86,18,48,27,	0,4760,8380,9827	1747	cds
chr9	100951618	100953532	ENSMUST00000129269.7	Stag1	+	0.0446684	1.5252	2	163,47,	0,1867	6186	cds
chr1	91068582	91078408	ENSMUST00000068167.12	Lrrfip1	+	0.000251189	1.86736	4	81,4,48,18,	0,111,8361,9808	2849	cds
chr13	55541707	55543467	ENSMUST00000224249.1	Fam193b	-	1.69824e-05	2.01391	2	14,684,	0,1076	727	cds
chr8	119941305	119947165	ENSMUST00000108988.8	Usp10	+	0.000151356	1.53901	2	833,91,	0,5769	3274	cds
chr9	61417470	61417770	ENSMUST00000162583.7	Tle3	+	0.0107152	1.54221	1	300,	0	4299	utr3
chr2	166082640	166083862	ENSMUST00000146497.8	Sulf2	-	0.0131826	4.25748	2	144,7,	0,1215	3808	cds
chr3	122512503	122512937	ENSMUST00000198659.1	Bcar3	+	0.00512861	1.61776	1	434,	0	781	cds
chr9	31068850	31069150	ENSMUST00000115222.9	Zbtb44	+	0.030903	2.12874	1	300,	0	8861	utr3
chr15	102111136	102112036	ENSMUST00000169627.7	Tns2	+	2.88403e-06	1.53901	1	900,	0	4707	cds
chr7	27164754	27165112	ENSMUST00000108382.1	Egln2	-	0.000218776	1.85061	1	358,	0	1756	cds
chr2	179913441	179923002	ENSMUST00000227325.1	Taf4	-	0.000562341	2.14355	4	165,120,57,49,	0,7710,8469,9512	4380	cds
chr16	32679681	32680401	ENSMUST00000115123.7	Tnk2	+	0.00057544	1.74473	1	720,	0	4225	cds
chr10	81192868	81193048	ENSMUST00000178422.8	Dapk3	+	0.00316228	2.15846	1	180,	0	1730	cds, utr3
chr9	103342087	103344797	ENSMUST00000035164.9	Topbp1	+	0.0234423	1.69584	4	61,149,112,7,	0,1460,1837,2703	5224	cds
chr14	68123828	68124308	ENSMUST00000111089.7	Nefm	-	0.030903	3.68075	1	480,	0	3680	cds
chr5	136149353	136150403	ENSMUST00000196454.4	Orai2	-	0.00323594	1.52309	1	1050,	0	3990	utr3
chr16	91655848	91657074	ENSMUST00000117633.7	Son	+	2.51189e-09	1.62902	1	1226,	0	8731	cds
chr15	79002156	79002323	ENSMUST00000109687.7	Triobp	+	0.0380189	2.08493	2	51,39,	0,128	2570	cds
chr7	78775295	78775624	ENSMUST00000032841.6	Mrpl46	-	0.018197	1.5966	1	329,	0	1134	cds, utr3
chr6	86106286	86118807	ENSMUST00000203724.2	Add2	+	0.0165959	3.4822	6	18,120,90,154,126,331,	0,1068,1610,3422,4533,12190	3143	utr3, cds
chr5	35031969	35032537	ENSMUST00000114280.7	Rgs12	+	6.0256e-07	2.12874	1	568,	0	2777	utr3
chr7	139255988	139256138	ENSMUST00000172136.8	Pwwp2b	+	0.0436516	5.6962	1	150,	0	2543	cds
chr5	145126815	145130618	ENSMUST00000138922.1	Arpc1b	+	2.51189e-15	1.68063	3	117,91,172,	0,820,3631	525	utr3, cds
chr9	44336675	44336963	ENSMUST00000097558.4	Hmbs	-	0.00812831	1.89474	2	170,38,	0,250	1534	cds
chr6	134920968	134924466	ENSMUST00000003115.8	Cdkn1b	+	1.8197e-06	1.54328	3	426,128,224,	0,987,3274	2393	cds, utr3
chr10	67547373	67548478	ENSMUST00000075686.5	Ado	-	7.24436e-06	1.6144	1	1105,	0	4445	cds, utr3
chr8	13018922	13019490	ENSMUST00000126905.7	Mcf2l	+	0.030903	2.08493	1	568,	0	4061	utr3
chr7	48867689	48872125	ENSMUST00000119223.1	E2f8	-	1.12202e-08	1.74352	5	350,133,526,88,40,	0,469,3001,4123,4396	3499	cds
chr18	65172948	65191438	ENSMUST00000163516.7	Nedd4l	+	0.0154882	1.52626	6	87,198,78,55,59,2,	0,1096,5970,8379,13377,18488	8163	cds
chr13	24752090	24756670	ENSMUST00000175689.7	Gmnn	-	0.000831764	1.91454	4	140,111,83,71,	0,1257,1567,4509	723	cds
chr3	103802940	103803449	ENSMUST00000106834.7	Dclre1b	-	0.0295121	1.91587	1	509,	0	3705	utr3, cds
chr2	27760444	27760834	ENSMUST00000077257.11	Rxra	+	0.0316228	1.67481	1	390,	0	4905	utr3
chr13	74356530	74360973	ENSMUST00000160021.7	Ccdc127	+	0.000457088	1.51887	2	287,369,	0,4074	2682	cds, utr3
chr8	108792264	108792864	ENSMUST00000043896.9	Zfhx3	+	0.018197	2.20381	1	600,	0	16433	cds
chr15	76457795	76459468	ENSMUST00000043089.7	Scx	+	3.16228e-37	1.63127	2	391,387,	0,1286	1136	cds, utr3
chr8	108956052	108957432	ENSMUST00000220518.1	Zfhx3	+	0.00102329	1.55725	1	1380,	0	17152	utr3, cds
chr15	51882310	51882689	ENSMUST00000161651.1	Utp23	+	0.000831764	1.79253	1	379,	0	582	cds, utr3
chr7	118974230	118975158	ENSMUST00000008878.9	Gprc5b	-	5.7544e-06	1.62001	1	928,	0	4518	utr3
chr12	112738504	112742954	ENSMUST00000220627.1	Cep170b	+	3.98107e-05	1.59881	3	1005,133,2,	0,2374,4448	5395	cds
chr11	29173009	29173369	ENSMUST00000020755.11	Ppp4r3b	+	0.0114815	1.73628	1	360,	0	5125	utr5, cds
chr3	95033518	95033692	ENSMUST00000140348.7	Psmd4	-	6.60693e-05	1.68296	2	28,60,	0,114	695	cds
chr17	26126423	26126482	ENSMUST00000127647.1	Mrpl28	+	0.0213796	1.92519	1	59,	0	408	utr3
chr17	34956912	34957748	ENSMUST00000172753.1	Hspa1b	-	4.57088e-06	1.95613	1	836,	0	2803	cds, utr3
chr2	180714811	180718700	ENSMUST00000078687.5	Gid8	+	6.60693e-08	1.50212	3	75,198,863,	0,2047,3026	2063	utr3, cds
chr13	54663794	54664063	ENSMUST00000126071.8	Faf2	+	0.0389045	1.53156	1	269,	0	4322	utr3
chr2	172356433	172357188	ENSMUST00000028997.7	Aurka	-	4.57088e-06	2.05623	2	548,108,	0,647	1905	utr3, cds
chr5	129862650	129863454	ENSMUST00000171300.7	Sumf2	+	0.000457088	1.58227	1	804,	0	2264	utr3, cds
chr16	93762348	93762678	ENSMUST00000227156.1	Dopey2	+	0.0363078	7.01285	1	330,	0	7340	cds
chr2	26458381	26458831	ENSMUST00000028288.4	Notch1	-	0.000512861	1.96428	1	450,	0	9488	utr3
chr19	46064261	46065011	ENSMUST00000111899.7	Pprc1	+	0.00138038	1.55617	1	750,	0	5246	cds
chr18	43358319	43438016	ENSMUST00000121805.7	Dpysl3	-	8.70964e-05	1.6077	4	79,185,89,187,	0,2642,5183,79510	5484	cds
chr13	55325580	55329611	ENSMUST00000021941.7	Mxd3	-	0.00707946	1.61105	6	318,184,115,30,106,14,	0,432,2789,3033,3688,4017	1327	utr3, cds
chr15	89371512	89371991	ENSMUST00000036987.11	Ncaph2	+	2.95121e-05	1.57352	1	479,	0	3223	utr3
chr8	127426572	127426753	ENSMUST00000162602.7	Pard3	+	0.018197	2.11404	1	181,	0	3083	cds
chr12	4850597	4851377	ENSMUST00000220170.1	Wdcp	+	0.0177828	1.8025	1	780,	0	1950	cds
chr6	120934599	120951323	ENSMUST00000207889.1	Mical3	-	0.00446684	2.18859	4	253,74,100,23,	0,333,574,16701	9204	utr3, cds
chrX	74035669	74037044	ENSMUST00000140399.2	Mecp2	-	0.00891251	1.56699	3	661,55,63,	0,770,1312	1168	utr3, cds
chrX	74017158	74017454	ENSMUST00000126583.2	Irak1	-	0.0204174	1.56591	1	296,	0	1150	cds
chr7	127557528	127560709	ENSMUST00000186954.4	Srcap	+	7.94328e-11	1.50525	3	80,84,2742,	0,237,439	9345	cds
chr6	85341551	85342032	ENSMUST00000204087.1	Rab11fip5	-	0.0213796	2.05623	1	481,	0	6119	cds
chr9	35124496	35124822	ENSMUST00000034539.11	Dcps	-	0.00109648	1.75686	1	326,	0	1274	utr3, cds
chr4	62701082	62702510	ENSMUST00000084521.10	Rgs3	+	0.00204174	1.63241	2	118,451,	0,977	3888	utr3, cds
chr13	69499736	69500065	ENSMUST00000223344.2	Papd7	-	0.0177828	1.59549	1	329,	0	2118	utr3, cds
chr10	40349515	40394358	ENSMUST00000095743.3	Cdk19	+	0.0389045	2.04202	2	206,34,	0,44809	3973	utr5, cds
chr15	82039727	82040085	ENSMUST00000069530.12	Xrcc6	+	0.00275423	1.63354	1	358,	0	2114	utr3, cds
chr3	87535645	87536755	ENSMUST00000170036.7	Etv3	+	0.00707946	1.70645	1	1110,	0	5127	cds, utr3
chr1	90802681	90803988	ENSMUST00000130846.8	Col6a3	-	0.025704	1.63354	2	10,350,	0,957	5321	cds
chr14	20734904	20735085	ENSMUST00000100837.10	Camk2g	-	0.0316228	1.55725	1	181,	0	3564	utr3
chr14	31138794	31139124	ENSMUST00000227794.1	Nt5dc2	+	5.62341e-05	1.51992	1	330,	0	1858	cds, utr3
chr8	123663137	123663765	ENSMUST00000045487.3	Rhou	+	0.00588844	1.55833	1	628,	0	3371	utr3
chr5	24587917	24589163	ENSMUST00000121863.4	Chpf2	+	0.00446684	1.76174	2	383,67,	0,1179	3715	cds, utr5
chr12	101883754	101884323	ENSMUST00000021605.13	Trip11	-	0.0269153	1.92652	1	569,	0	9873	cds
chr12	113070072	113070252	ENSMUST00000223502.1	Pacs2	+	0.000380189	1.61664	1	180,	0	3223	cds
chr19	45024820	45026955	ENSMUST00000178087.1	Lzts2	+	8.91251e-10	1.57026	2	159,1154,	0,981	2773	utr3, cds
chr5	140759905	140760804	ENSMUST00000000153.8	Gna12	-	0.000213796	1.51467	1	899,	0	3416	utr3, cds
chr19	46064268	46064987	ENSMUST00000062322.10	Pprc1	+	0.00131826	1.57243	1	719,	0	5205	cds
chr9	73015729	73016000	ENSMUST00000085350.10	Ccpg1	+	0.0223872	1.92385	1	271,	0	2969	utr3
chr5	144858907	144859716	ENSMUST00000132925.1	Trrap	+	3.54813e-05	1.57243	1	809,	0	11581	utr3, cds
chr2	112630032	112630911	ENSMUST00000099588.3	Aven	+	0.0141254	1.79502	2	44,133,	0,746	791	utr3, cds
chr6	119937376	119937826	ENSMUST00000060043.12	Wnk1	-	2.51189e-06	1.6644	1	450,	0	10575	cds
chr15	77403788	77404358	ENSMUST00000089452.5	Apol9a	-	0.0134896	1.58667	1	570,	0	1527	cds, utr3
chr16	4765490	4765760	ENSMUST00000004173.11	Cdip1	-	0.0371535	2.23457	1	270,	0	3953	utr3
chr17	28966730	28967120	ENSMUST00000057174.14	Kctd20	+	0.00912011	1.50004	1	390,	0	2368	utr3, cds
chr9	64288191	64294065	ENSMUST00000213165.1	Tipin	+	0.00954993	1.74957	4	52,73,76,56,	0,1518,2182,5818	400	cds
chr11	5060380	5062235	ENSMUST00000109895.1	Gas2l1	-	1e-13	1.68413	2	1437,81,	0,1774	2530	utr3, cds
chr9	35124470	35124795	ENSMUST00000119847.1	Dcps	-	0.00125893	1.76296	1	325,	0	1445	utr3
chr4	43586590	43587158	ENSMUST00000107886.8	Rgp1	+	0.00758578	1.54221	1	568,	0	5888	utr3
chr14	70183673	70185044	ENSMUST00000227653.1	Sorbs3	-	0.000501187	1.50733	3	99,101,217,	0,333,1154	3061	cds
chr15	73586174	73586773	ENSMUST00000151288.7	Slc45a4	-	0.0074131	1.74594	1	599,	0	7509	cds
chr10	80686801	80687070	ENSMUST00000003438.10	Mob3a	-	0.0263027	1.64604	1	269,	0	2682	utr3
chr11	45005459	45005699	ENSMUST00000081265.11	Ebf1	+	0.0281838	2.75108	1	240,	0	5981	utr3
chr5	35032011	35039307	ENSMUST00000114285.7	Rgs12	+	4.67735e-07	2.21914	2	423,145,	0,7151	2924	cds
chr2	32573386	32573563	ENSMUST00000140592.7	Dpm2	+	0.00017378	1.77645	1	177,	0	1412	utr3
chr1	75360358	75360569	ENSMUST00000027409.9	Des	+	1.58489e-11	1.57571	1	211,	0	3028	utr5, cds
chr5	139248433	139248643	ENSMUST00000110882.7	Sun1	+	4.36516e-06	2.32947	1	210,	0	2454	utr3, cds
chr7	127271878	127273429	ENSMUST00000082428.4	Sephs2	-	2.51189e-06	1.6449	1	1551,	0	2177	cds, utr3
chr2	157469839	157470882	ENSMUST00000109533.7	Src	+	2.18776e-05	1.67018	1	1043,	0	3813	utr3, cds
chr13	55498415	55498565	ENSMUST00000046246.12	Pdlim7	-	0.0138038	1.59328	1	150,	0	1697	utr3
chr13	55543135	55543612	ENSMUST00000225240.1	Fam193b	-	0.017378	1.56266	1	477,	0	924	cds
chr5	125030044	125030773	ENSMUST00000111394.7	Ncor2	-	0.00134896	1.6245	2	182,88,	0,641	7452	cds
chr7	16797679	16797858	ENSMUST00000108496.8	Slc1a5	+	0.00549541	2.54912	1	179,	0	2764	utr3, cds
chr7	19395100	19395809	ENSMUST00000047170.9	Klc3	-	0.0234423	2.36199	4	67,41,91,10,	0,138,264,699	1901	cds
chr9	67220910	67221480	ENSMUST00000215267.1	Tln2	-	0.000467735	1.84548	1	570,	0	4999	utr3, cds
chr2	76741363	76741874	ENSMUST00000111846.8	Ttn	-	0.0162181	4.75683	1	511,	0	100404	cds
chr6	149150511	149150720	ENSMUST00000179873.7	Etfbkmt	+	0.0354813	2.49666	1	209,	0	1576	cds, utr3
chr10	80232503	80232680	ENSMUST00000130260.1	Mum1	+	0.00524807	2.09943	1	177,	0	852	cds
chr5	117225370	117274354	ENSMUST00000092889.11	Taok3	+	1.77828e-07	1.59549	10	37,207,135,237,129,204,240,213,183,682,	0,2502,15725,25490,27171,30488,38194,40530,46726,48302	4354	utr3, cds
chr17	35512763	35514558	ENSMUST00000161012.7	Tcf19	-	0.00229087	1.9066	2	421,85,	0,1710	1665	cds, utr3
chr1	73953242	73953692	ENSMUST00000169786.7	Tns1	-	1.1749e-09	2.12874	1	450,	0	9966	cds
chr3	122512525	122523201	ENSMUST00000029766.8	Bcar3	+	0.00223872	1.54221	3	478,116,33,	0,6737,10643	3311	cds
chr2	97467746	97468134	ENSMUST00000059049.7	Lrrc4c	+	0.0199526	5.6962	1	388,	0	3492	utr5
chr9	20873837	20875259	ENSMUST00000043726.7	Angptl6	-	0.0354813	1.67365	2	235,94,	0,1328	1582	cds, utr3
chr1	172319630	172319841	ENSMUST00000039506.14	Igsf8	+	0.030903	1.55833	1	211,	0	2278	utr3
chr19	55302567	55304450	ENSMUST00000225495.1	Zdhhc6	-	0.0194984	1.62789	4	37,146,42,41,	0,123,1129,1842	1711	cds
chr10	67226479	67230039	ENSMUST00000051446.15	Jmjd1c	+	0.000758578	1.65061	2	437,192,	0,3368	8382	cds
chr15	78992919	78994385	ENSMUST00000130663.8	Triobp	+	0.000229087	1.62902	3	513,111,88,	0,1122,1378	1660	cds
chr11	76210570	76210839	ENSMUST00000169701.7	Glod4	-	0.0354813	1.6888	1	269,	0	4203	utr3
chr8	111157524	111158061	ENSMUST00000168741.7	Glg1	-	1.65959e-05	1.67249	1	537,	0	2145	utr3, cds
chr6	83403329	83403569	ENSMUST00000089622.10	Tet3	-	0.0457088	2.17347	1	240,	0	10904	cds
chr11	79526864	79527667	ENSMUST00000170799.7	Evi2a	-	0.000524807	1.54649	1	803,	0	2289	cds, utr3
chr1	172319631	172319841	ENSMUST00000085912.9	Igsf8	+	0.0263027	1.58337	1	210,	0	2182	utr3
chr15	79828177	79833543	ENSMUST00000109625.7	Cbx6	-	0.000389045	1.58887	2	747,32,	0,5334	3056	cds
chr7	19531784	19532411	ENSMUST00000058444.9	Ppp1r37	-	7.76247e-09	2.12874	1	627,	0	3816	cds
chr13	69497988	69498497	ENSMUST00000198607.4	Papd7	-	0.00954993	1.57571	1	509,	0	4750	utr3
chr11	102193752	102194081	ENSMUST00000070334.9	G6pc3	+	0.000549541	1.63807	1	329,	0	1404	cds, utr3
chr7	102020161	102020371	ENSMUST00000106953.7	Rnf121	-	0.0371535	1.73388	1	210,	0	2545	utr3
chr17	45566744	45566805	ENSMUST00000041353.6	Slc35b2	+	0.0102329	2.11404	1	61,	0	2326	cds
chr19	45024824	45026955	ENSMUST00000039016.12	Lzts2	+	9.12011e-10	1.56917	2	155,1154,	0,977	2825	utr3, cds
chr2	77199008	77212365	ENSMUST00000102659.1	Sestd1	-	0.00416869	2.18859	3	52,123,6,	0,7197,13351	2720	cds
chr5	36486349	36486679	ENSMUST00000060100.2	Ccdc96	+	0.0446684	7.26015	1	330,	0	3585	cds, utr3
chr5	108472472	108488095	ENSMUST00000112597.7	Pcgf3	+	4.36516e-07	1.61328	6	45,118,97,56,108,260,	0,1316,2637,5830,13667,15363	2169	utr3, cds, utr5
chr19	46762821	46868560	ENSMUST00000099373.10	Cnnm2	+	0.00194984	1.8908	5	572,144,138,170,23,	0,91079,94014,96121,105716	3558	cds
chr5	140623288	140623494	ENSMUST00000199157.1	Ttyh3	-	0.0194984	1.8264	1	206,	0	791	utr3
chr6	32791094	32892330	ENSMUST00000129069.7	Chchd3	-	3.01995e-05	1.65749	5	43,69,136,71,39,	0,1763,12795,61050,101197	477	utr3, cds
chr8	116971107	116973558	ENSMUST00000213068.1	1700030J22Rik	-	0.0131826	2.25012	2	1049,107,	0,2344	1482	cds, utr3
chr6	86107363	86118805	ENSMUST00000032069.7	Add2	+	0.0131826	3.68075	5	111,90,154,126,329,	0,533,2345,3456,11113	3119	utr3, cds
chr4	11203123	11203393	ENSMUST00000108324.3	Ccne2	+	0.0371535	2.07053	1	270,	0	2908	utr3
chr11	79526956	79527718	ENSMUST00000154415.1	Evi2a	-	0.00323594	1.61664	2	350,137,	0,625	544	cds, utr3
chr18	24013924	24014399	ENSMUST00000153337.1	Zfp24	-	0.0109648	1.53794	1	475,	0	1513	cds, utr3
chrX	20061168	20097163	ENSMUST00000044138.7	Chst7	+	0.0346737	8.69388	2	40,199,	0,35796	2206	utr3
chr14	47395812	47401554	ENSMUST00000180299.7	Dlgap5	-	0.00134896	2.23457	4	162,93,161,34,	0,2605,3707,5708	4067	cds
chr6	88297581	88297969	ENSMUST00000165242.3	Eefsec	-	0.00467735	2.37841	1	388,	0	2679	cds
chr14	70183694	70185037	ENSMUST00000227259.1	Sorbs3	-	0.000645654	1.51362	3	78,101,210,	0,312,1133	2481	cds
chr10	89413020	89414011	ENSMUST00000099374.8	Gas2l3	-	0.00524807	1.88818	1	991,	0	6748	utr3, cds
chr12	28746602	28747320	ENSMUST00000020954.14	Trappc12	-	0.00954993	1.56374	1	718,	0	3377	cds
chr6	149068334	149068575	ENSMUST00000111557.7	Dennd5b	-	0.0398107	2.75108	1	241,	0	9831	cds
chr13	58179632	58183324	ENSMUST00000225645.1	Ubqln1	-	3.98107e-06	2.05623	2	30,143,	0,3549	631	cds
chr12	76937955	76940033	ENSMUST00000110395.10	Max	-	2.18776e-05	1.51047	2	800,67,	0,2011	1942	utr3, cds
chr7	5007445	5008072	ENSMUST00000165320.2	Fiz1	-	0.000776247	1.70173	1	627,	0	2653	cds, utr3
chr7	127557502	127560709	ENSMUST00000190390.6	Srcap	+	6.30957e-11	1.50629	3	106,84,2742,	0,263,465	9633	cds
chr3	89445656	89446161	ENSMUST00000130858.7	Pbxip1	+	0.0213796	1.84676	3	23,24,71,	0,135,434	847	cds
chr15	5176700	5179274	ENSMUST00000051186.8	Prkaa1	+	6.91831e-06	1.52732	3	272,127,587,	0,378,1987	4655	utr3, cds
chr11	69913489	69913730	ENSMUST00000061837.10	Neurl4	+	0.0338844	1.64148	1	241,	0	5188	utr3
chr1	133627129	133637411	ENSMUST00000195669.1	Zc3h11a	-	0.0040738	1.77645	2	141,63,	0,10219	581	cds
chr19	5109831	5111665	ENSMUST00000116563.7	Klc2	-	0.00269153	1.50316	6	10,68,50,100,174,47,	0,365,535,1306,1533,1787	3169	cds
chr2	84773131	84773372	ENSMUST00000023994.9	Serping1	-	0.0144544	3.31728	1	241,	0	1768	cds
chr2	157469834	157470878	ENSMUST00000029175.13	Src	+	1.31826e-05	1.69584	1	1044,	0	3906	utr3, cds
chr6	85133767	85134188	ENSMUST00000045986.7	Spr	-	0.000295121	1.60882	1	421,	0	1230	cds, utr3
chr8	35482688	35495473	ENSMUST00000033927.7	Eri1	-	0.00954993	1.55725	3	38,179,202,	0,8512,12583	5079	utr5, cds
chr17	28966707	28967127	ENSMUST00000168507.1	Kctd20	+	0.00691831	1.51467	1	420,	0	2400	utr3, cds
chr8	71476107	71476555	ENSMUST00000213382.1	Ano8	-	0.0162181	1.66324	1	448,	0	3785	utr3, cds
chr7	128448348	128461316	ENSMUST00000141126.7	Tial1	-	0.0380189	1.61328	2	48,192,	0,12776	1344	utr5
chr11	57801813	57810217	ENSMUST00000020826.5	Sap30l	+	3.98107e-06	1.51257	4	476,123,99,276,	0,4230,6210,8128	1151	utr5, utr3, cds
chr18	38192164	38197825	ENSMUST00000161701.2	Pcdh1	-	0.00144544	1.53156	2	107,493,	0,5168	3889	cds
chr18	65172926	65191444	ENSMUST00000226058.1	Nedd4l	+	0.0134896	1.53156	6	109,198,78,55,59,8,	0,1118,5992,8401,13399,18510	3393	cds
chr3	89940734	89941213	ENSMUST00000107396.7	Atp8b2	-	0.00977237	1.55617	1	479,	0	5705	utr3, cds
chrX	74016564	74018232	ENSMUST00000128436.7	Irak1	-	0.0125893	1.64035	2	133,103,	0,1565	559	cds
chr3	122512512	122519361	ENSMUST00000199344.1	Bcar3	+	0.00251189	1.55401	2	491,99,	0,6750	855	cds
chr17	47867763	47869109	ENSMUST00000097311.8	Foxp4	-	3.63078e-08	1.76418	2	1040,6,	0,1340	3197	utr3, cds
chr1	190772878	190773445	ENSMUST00000061611.14	Rps6kc1	-	0.0316228	1.54221	1	567,	0	3995	utr3
chr19	10199141	10200695	ENSMUST00000142241.1	Fen1	-	6.30957e-11	1.95206	1	1554,	0	2152	cds, utr3
chr11	86757265	86757326	ENSMUST00000103186.10	Cltc	-	0.020893	1.91454	1	61,	0	6519	utr5, cds
chr16	43618589	43619096	ENSMUST00000114691.7	Zbtb20	+	0.000316228	2.23457	1	507,	0	2891	utr3, cds
chrX	163953639	163958330	ENSMUST00000147928.7	Zrsr2	-	0.00446684	1.58997	5	17,109,82,80,57,	0,734,2832,4276,4634	460	utr5, cds
chr5	113742445	113742953	ENSMUST00000019118.7	Sart3	-	0.000524807	1.80876	1	508,	0	4447	utr3
chr15	87757390	87758348	ENSMUST00000068088.6	Fam19a5	+	6.45654e-08	2.32947	1	958,	0	2575	utr3
chr11	70392882	70395115	ENSMUST00000019065.9	Pelp1	-	7.24436e-08	1.55186	2	140,1354,	0,879	3435	utr3, cds
chr10	94578525	94587416	ENSMUST00000117460.7	Tmcc3	+	0.000645654	1.51992	3	814,136,689,	0,3748,8202	3217	utr3, cds
chr7	141495291	141496011	ENSMUST00000166082.7	Chid1	-	0.000489779	1.96973	1	720,	0	4222	utr3
chr14	51988913	51990936	ENSMUST00000100639.10	Arhgef40	+	6.16595e-07	1.69349	3	1025,168,33,	0,1134,1990	4843	cds
chr19	47894597	47895554	ENSMUST00000095998.5	Cfap43	-	2.18776e-09	1.71238	1	957,	0	3764	utr3
chr2	167542401	167542755	ENSMUST00000052631.7	Snai1	+	0.00707946	1.77522	1	354,	0	1621	utr3
chr8	13018917	13019456	ENSMUST00000110866.8	Mcf2l	+	0.0234423	2.20381	1	539,	0	5108	utr3
chr1	167226226	167226433	ENSMUST00000195443.5	Uck2	-	0.00112202	1.81756	1	207,	0	738	utr3, cds
chr18	31904424	31907398	ENSMUST00000025264.6	Wdr33	+	0.000954993	1.56699	2	27,633,	0,2341	6206	utr3, cds
chr16	17840712	17840952	ENSMUST00000117945.7	Dgcr2	-	0.030903	1.52309	1	240,	0	4003	utr3
chr11	120478352	120479275	ENSMUST00000135231.1	Hgs	+	0.00141254	1.63694	4	22,144,60,39,	0,109,342,884	880	cds
chr13	83662325	83662924	ENSMUST00000005722.13	Mef2c	+	0.0446684	2.44528	1	599,	0	6217	utr3, cds
chr6	125036552	125036792	ENSMUST00000112428.7	Zfp384	+	0.0218776	1.63921	1	240,	0	3132	utr3, cds
chr2	3772960	3779617	ENSMUST00000115055.8	Fam107b	+	0.00114815	2.23457	3	19,151,117,	0,5457,6540	515	cds, utr3
chr15	102111129	102112026	ENSMUST00000046144.9	Tns2	+	3.63078e-06	1.52944	1	897,	0	4718	cds
chr11	29173008	29173366	ENSMUST00000102856.8	Ppp4r3b	+	0.01	1.75808	1	358,	0	2410	utr5, cds
chr3	88909742	88910172	ENSMUST00000107494.7	Msto1	-	0.0204174	1.65979	2	168,43,	0,387	2093	cds
chr5	122364638	122367683	ENSMUST00000031419.5	Fam216a	-	0.00138038	1.53262	4	281,83,172,85,	0,1675,2709,2960	1388	cds, utr3
chr15	58117274	58119165	ENSMUST00000228783.1	Atad2	-	0.00776247	2.39496	3	72,105,93,	0,1070,1798	3472	utr5, cds
chr4	150897144	150901032	ENSMUST00000105674.7	Park7	-	3.16228e-11	1.63127	2	327,25,	0,3863	937	cds, utr3
chr1	73953242	73953692	ENSMUST00000185702.6	Tns1	-	1.28825e-09	2.11404	1	450,	0	5595	cds
chr9	43222393	43222839	ENSMUST00000034512.6	Oaf	-	0.0165959	1.57135	1	446,	0	2526	utr3, cds
chr18	37807454	37807574	ENSMUST00000076807.6	Pcdhgc3	+	0.000645654	1.69937	1	120,	0	4687	cds
chr6	48415714	48416553	ENSMUST00000077093.6	Krba1	+	0.0354813	2.02792	1	839,	0	8380	utr3, cds
chr8	84661330	84662494	ENSMUST00000060427.4	Ier2	-	1.58489e-12	1.76296	1	1164,	0	1522	cds, utr3
chr15	78436907	78438491	ENSMUST00000162808.1	Kctd17	+	0.0204174	1.73147	3	87,88,5,	0,676,1579	655	cds
chr9	44500785	44501846	ENSMUST00000218183.1	Bcl9l	+	0.00331131	1.76786	2	345,45,	0,1016	6771	cds
chr9	46208764	46210529	ENSMUST00000120463.8	Sik3	+	0.0467735	1.91454	4	79,86,110,54,	0,299,790,1711	4180	cds
chr12	4850617	4851393	ENSMUST00000053034.5	Wdcp	+	0.0125893	1.86348	1	776,	0	2892	cds
chr7	127093777	127093867	ENSMUST00000056288.6	AI467606	+	0.0165959	1.96973	1	90,	0	1932	utr3
chr11	62317796	62319431	ENSMUST00000037575.14	Ncor1	-	0.000537032	1.93992	2	234,66,	0,1569	4246	utr3, cds
chrX	8155507	8155956	ENSMUST00000143984.1	Tbc1d25	-	0.047863	1.59992	1	449,	0	2184	cds
chr9	20469948	20470218	ENSMUST00000167457.7	Zfp426	-	0.0389045	2.15846	1	270,	0	4262	cds, utr3
chr5	45512451	45512691	ENSMUST00000046122.10	Lap3	+	0.0323594	1.50212	1	240,	0	2267	utr3
chr10	52027835	52028011	ENSMUST00000058347.5	Vgll2	+	0.000954993	4.31691	1	176,	0	966	cds, utr3
chr7	70357857	70360593	ENSMUST00000032768.14	Nr2f2	-	0.000109648	1.68646	2	433,706,	0,2030	4222	cds, utr5
chr5	137783207	137786686	ENSMUST00000132726.1	Mepce	-	0.0331131	1.58337	2	141,93,	0,3386	524	cds
chr1	90803671	90803971	ENSMUST00000188587.6	Col6a3	-	0.0269153	1.67597	1	300,	0	8285	cds
chr13	81657848	81665233	ENSMUST00000224592.1	Lysmd3	+	0.0141254	2.17347	2	88,225,	0,7160	370	cds, utr5
chr11	100504283	100504904	ENSMUST00000107385.1	Acly	-	0.0398107	1.58227	2	10,50,	0,571	1741	cds
chr2	181689067	181689417	ENSMUST00000108778.7	Rgs19	-	0.0398107	1.5305	2	228,41,	0,309	1427	cds, utr3
chr12	112744126	112744786	ENSMUST00000220627.1	Cep170b	+	0.0245471	1.7411	3	37,52,122,	0,396,538	5395	cds
chr4	21757381	21759444	ENSMUST00000029915.5	Tstd3	-	0.00131826	1.58118	2	1094,75,	0,1988	1588	cds, utr3
chr19	7420340	7421483	ENSMUST00000159348.2	2700081O15Rik	+	0.025704	1.69937	2	221,229,	0,914	4989	cds
chr15	50831206	50846880	ENSMUST00000165201.8	Trps1	-	0.0138038	1.64718	2	752,867,	0,14807	9859	cds
chr15	51881124	51882683	ENSMUST00000136129.1	Utp23	+	0.000158489	1.77276	2	66,533,	0,1026	779	cds, utr3, utr5
chr5	121525108	121525741	ENSMUST00000200170.1	Gm42878	-	0.00346737	1.73989	2	131,79,	0,554	4783	cds, utr3
