# Supplementary material for: A defined N6-methyladenosine (m6A) profile conferred by METTL3 regulates muscle stem cell/myoblast state transitions
Source: Cell Death Discov. 2020 Sep 29;6:95. doi: 10.1038/s41420-020-00328-5 (PMC7524727; doi:10.1038/s41420-020-00328-5)
Supplement: Supplementary file 5 — Supplementary Table 2 [file 41420_2020_328_MOESM5_ESM.xlsx]

## Sheet: Supplementary Table 2
Transcripts enriched in m6A-modifications in 3d DM vs. GM
#p-value cut-off <= 0.05 #Condition pair: down_GM_vs_DM mRNA: protein_coding RNA. Column A: Chromosome, Chromosome or scaffold on which the peak resides. Column B: Peak_start, Position from which the peak starts. Column C: Peak_end, Position with which the peak ends. Column D: Trans_id, Transcript id with the MeRIP peak. Column E: Gene_name, The host gene for this transcript. Column F: Strand, RN…
Peak informations											Peak annotation
Chromosome	Peak_start	Peak_end	Trans_id	Gene_name	Strand	P_value	fold_change	blockCount	blockSizes	blockStarts	RNA_length	Peak_region
chr5	137519785	137520376	ENSMUST00000197624.4	Gigyf1	+	0.0457088	0.528509	3	60,41,165,	0,242,426	827	cds
chrX	75394612	75394762	ENSMUST00000033541.4	Fundc2	+	0.0162181	0.625898	1	150,	0	2562	utr3
chr3	51517021	51517142	ENSMUST00000037141.8	Setd7	-	0.0436516	0.48971	1	121,	0	7411	utr3
chr14	34529037	34529306	ENSMUST00000022328.13	Ldb3	-	0.0380189	0.496546	1	269,	0	2468	utr3
chr11	16501667	16501728	ENSMUST00000178855.7	Sec61g	-	0.000245471	0.542239	1	61,	0	779	utr3
chr3	127562119	127567638	ENSMUST00000043108.8	Zgrf1	+	0.0281838	0.496546	2	1099,11,	0,5508	7046	cds
chr2	21180730	21194339	ENSMUST00000027992.2	Enkur	-	0.0229087	0.400535	3	388,147,65,	0,8436,13544	1199	utr3, cds
chr10	79910237	79910416	ENSMUST00000171416.1	R3hdm4	-	0.000446684	0.493116	1	179,	0	1543	utr3
chr11	52246497	52246828	ENSMUST00000037324.11	Skp1a	+	7.58578e-08	0.601652	1	331,	0	1440	utr3
chr1	165329567	165329988	ENSMUST00000027856.12	Dcaf6	-	0.020893	0.647073	1	421,	0	4110	utr3, cds
chr13	9665904	9666533	ENSMUST00000174552.7	Dip2c	+	0.00436516	0.601652	1	629,	0	8023	utr3, cds
chr13	14153477	14161349	ENSMUST00000110534.7	Arid4b	+	0.0354813	0.602069	5	15,155,73,95,52,	0,1503,4296,6700,7820	5864	cds
chr6	50229401	50251296	ENSMUST00000165099.7	Gsdme	-	0.0162181	0.241484	3	56,193,21,	0,16528,21874	2929	cds
chr19	60864139	60864199	ENSMUST00000025961.6	Prdx3	-	0.0457088	0.356013	1	60,	0	1478	utr3
chr1	43048176	43048357	ENSMUST00000186694.6	Tgfbrap1	-	0.0436516	0.476319	1	181,	0	5385	utr3
chr15	81643132	81644996	ENSMUST00000068387.10	Ep300	+	0.0147911	0.577143	2	59,122,	0,1742	9566	cds
chr2	35122730	35137801	ENSMUST00000156933.7	Cntrl	+	0.0281838	0.613017	8	123,120,226,110,195,154,221,170,	0,3245,4574,5197,6890,11227,12737,14901	7189	cds
chr10	53292285	53301610	ENSMUST00000095691.6	Cep85l	-	0.025704	0.348686	4	90,155,153,109,	0,3928,5767,9216	2560	cds
chr12	81501699	81502028	ENSMUST00000163402.7	Synj2bp	-	0.00057544	0.496546	1	329,	0	4655	utr3
chr17	74702576	74703056	ENSMUST00000180037.7	Birc6	+	0.0190546	0.625898	1	480,	0	15768	utr3
chr11	76021395	76021902	ENSMUST00000021207.6	Rflnb	-	0.0144544	0.618138	1	507,	0	3512	utr3
chr5	106637436	106637946	ENSMUST00000112696.7	Zfp644	-	0.0389045	0.663883	1	510,	0	5785	cds
chr2	181583002	181583541	ENSMUST00000128553.7	Zfp512b	-	0.01	0.516557	1	539,	0	5357	utr3
chr6	71607547	71611835	ENSMUST00000167220.3	Kdm3a	-	0.0389045	0.658383	2	59,331,	0,3957	4853	cds
chr4	138243049	138243170	ENSMUST00000097836.9	Hp1bp3	+	0.0354813	0.597082	1	121,	0	3113	utr3
chr5	115343333	115343540	ENSMUST00000031508.4	Triap1	+	0.0354813	0.639936	1	207,	0	1088	utr3
chrX	159363484	159363844	ENSMUST00000033671.12	Rps6ka3	+	0.0354813	0.647073	1	360,	0	7244	utr3
chr2	154867184	154867245	ENSMUST00000109701.9	Raly	+	0.0489779	0.571569	1	61,	0	1709	utr3
chr11	17194766	17198291	ENSMUST00000102880.4	Ppp3r1	+	0.000562341	0.500347	2	87,33,	0,3492	2859	cds
chr1	136628227	136628467	ENSMUST00000112046.1	Zfp281	+	0.00446684	0.392292	1	240,	0	4937	utr3
chr9	14547267	14547507	ENSMUST00000013220.7	Amotl1	-	0.0281838	0.524131	1	240,	0	8957	utr3
chr3	126844584	126844853	ENSMUST00000106402.7	Camk2d	+	0.00398107	0.596668	1	269,	0	4180	utr3
chr2	119658448	119660464	ENSMUST00000028768.1	Ndufaf1	-	0.00436516	0.598324	2	11,463,	0,1553	1451	cds
chr2	69922296	69938098	ENSMUST00000131553.1	Ubr3	+	0.017378	0.582771	5	92,50,67,131,15,	0,587,12092,13595,15787	1801	cds
chr7	27854047	27854197	ENSMUST00000205701.1	Zfp59	+	0.0380189	0.118257	1	150,	0	3437	cds
chr19	37968352	37972185	ENSMUST00000226068.1	Myof	-	0.000194984	0.504176	3	100,39,11,	0,1554,3822	6633	cds
chr2	31616442	31616682	ENSMUST00000055244.12	Fubp3	+	2.75423e-05	0.384219	1	240,	0	3648	utr3
chr4	133970948	133971217	ENSMUST00000105886.7	Dhdds	-	0.0467735	0.666649	1	269,	0	1015	utr3, cds
chr6	85701690	85702753	ENSMUST00000072018.5	Alms1	+	0.047863	0.238159	2	81,160,	0,903	9986	utr3, cds
chr7	128754149	128761439	ENSMUST00000042942.9	Sec23ip	+	0.00275423	0.580754	4	94,90,121,24,	0,1166,3613,7266	4505	cds
chrX	20398554	20398884	ENSMUST00000033372.12	Rp2	+	0.0489779	0.53663	1	330,	0	4417	utr3
chr2	77911544	77920987	ENSMUST00000111819.7	Cwc22	-	0.0223872	0.593368	5	26,82,108,63,21,	0,3952,5511,9273,9422	3090	cds
chr19	40294871	40296613	ENSMUST00000226047.1	Sorbs1	-	0.025704	0.575545	2	245,82,	0,1660	2582	utr3, cds
chr6	87053794	87054685	ENSMUST00000032057.7	Gfpt1	+	0.00645654	0.353553	2	64,85,	0,806	2286	cds
chr11	100903610	100904994	ENSMUST00000127638.7	Stat3	-	0.00616595	0.580352	2	152,88,	0,1296	4516	cds
chr12	91826665	91841701	ENSMUST00000178462.7	Sel1l	-	0.00776247	0.610473	5	40,163,106,18,64,	0,4021,4903,5101,14972	6150	cds
chr17	74689267	74691064	ENSMUST00000182597.7	Birc6	+	0.0295121	0.658383	3	96,111,63,	0,1090,1734	14649	cds
chr3	100142459	100143018	ENSMUST00000052120.13	Wdr3	-	0.00691831	0.48971	2	86,64,	0,495	3432	cds
chr3	95495718	95496047	ENSMUST00000090804.11	Arnt	+	0.00380189	0.592546	1	329,	0	4325	utr3
chr9	77658450	77658930	ENSMUST00000057781.7	Klhl31	+	0.030903	0.466516	1	480,	0	6494	utr3
chr11	12375902	12378278	ENSMUST00000146067.1	Cobl	-	0.00933254	0.550571	2	136,130,	0,2246	648	cds
chr19	36951099	36956472	ENSMUST00000099494.3	Btaf1	+	0.0354813	0.30566	2	78,102,	0,5271	7204	cds
chr2	173224457	173224727	ENSMUST00000036248.12	Pmepa1	-	0.0323594	0.662963	1	270,	0	4538	utr3
chr16	44161788	44161878	ENSMUST00000159514.7	Naa50	+	0.0251189	0.588861	1	90,	0	3756	utr3
chr12	102004990	102005379	ENSMUST00000047357.9	Cpsf2	+	0.00851138	0.438303	1	389,	0	5732	utr3
chr1	163797366	163815848	ENSMUST00000077642.11	Kifap3	+	0.0436516	0.59378	3	27,100,24,	0,17002,18458	4012	cds
chrX	140539557	140540126	ENSMUST00000055738.11	Tsc22d3	-	5.12861e-05	0.513345	1	569,	0	1974	utr3
chr4	135868507	135868836	ENSMUST00000126641.1	Srsf10	+	0.0446684	0.605417	1	329,	0	3754	utr3
chr3	126844584	126844855	ENSMUST00000066466.12	Camk2d	+	0.00416869	0.59791	1	271,	0	4075	utr3
chr6	18853664	18853784	ENSMUST00000056398.10	Lsm8	+	0.0436516	0.63728	1	120,	0	807	cds, utr3
chr13	23357192	23362582	ENSMUST00000125328.1	Zfp322a	-	0.00524807	0.558644	2	521,3,	0,5387	815	cds, utr5
chr4	139376516	139376816	ENSMUST00000042096.14	Emc1	+	0.0125893	0.366021	1	300,	0	4706	utr3
chr1	136628229	136628469	ENSMUST00000047734.14	Zfp281	+	0.00537032	0.403321	1	240,	0	4933	utr3
chr13	14153456	14161352	ENSMUST00000129488.7	Arid4b	+	0.040738	0.619854	5	36,155,73,95,55,	0,1524,4317,6721,7841	1802	cds
chr19	40294890	40296635	ENSMUST00000224667.1	Sorbs1	-	0.0177828	0.559806	2	226,104,	0,1641	4313	utr3, cds
chr7	109523949	109524189	ENSMUST00000077909.8	St5	-	0.00104713	0.456916	1	240,	0	4612	utr3
chr5	74598319	74598740	ENSMUST00000113536.7	Fip1l1	+	0.0446684	0.663423	1	421,	0	4769	utr3
chr19	56544775	56545225	ENSMUST00000182276.1	Dclre1a	-	0.0295121	0.486327	1	450,	0	4066	cds
chr7	45421848	45422142	ENSMUST00000211214.1	Ruvbl2	-	0.0301995	0.653383	2	157,51,	0,243	2312	utr3, cds
chr5	151039389	151039748	ENSMUST00000062015.14	Stard13	-	0.0354813	0.639493	1	359,	0	5526	utr3, cds
chr18	36667456	36667577	ENSMUST00000173875.7	Sra1	-	0.0102329	0.623733	1	121,	0	2360	cds
chr4	133970980	133971216	ENSMUST00000105885.7	Dhdds	-	0.0218776	0.593368	1	236,	0	998	utr3, cds
chr11	100903505	100905008	ENSMUST00000103114.7	Stat3	-	0.0047863	0.585605	3	9,159,102,	0,98,1401	6042	cds
chr4	133970874	133971203	ENSMUST00000144668.7	Dhdds	-	0.00776247	0.612168	1	329,	0	3219	utr3, cds
chr6	31459004	31468308	ENSMUST00000026699.14	Mkln1	+	0.0389045	0.664343	2	63,178,	0,9126	11395	cds
chr3	138147420	138148464	ENSMUST00000159481.7	Trmt10a	+	0.0239883	0.620714	2	150,111,	0,933	549	cds
chr2	113636794	113709576	ENSMUST00000161731.4	Fmn1	+	0.011749	0.525586	5	30,52,150,85,161,	0,51314,56214,71068,72621	4262	utr3, cds
chr13	55597548	55597697	ENSMUST00000109905.4	Tmed9	+	6.76083e-06	0.551717	1	149,	0	1420	utr3
chr12	80950264	80950443	ENSMUST00000110352.9	Srsf5	+	0.00933254	0.456916	1	179,	0	1491	utr3
chr13	14164127	14164516	ENSMUST00000110533.1	Arid4b	+	0.0371535	0.65293	1	389,	0	3020	utr3, cds
chr10	63000315	63003093	ENSMUST00000122231.7	Rufy2	+	0.0213796	0.473029	3	85,98,148,	0,1867,2630	2664	utr3, cds
chr3	103057444	103057804	ENSMUST00000197488.4	Csde1	+	0.000676083	0.664343	1	360,	0	3827	utr3
chr14	45595235	45595535	ENSMUST00000087320.12	Ddhd1	-	0.0398107	0.564874	1	300,	0	9820	utr3, cds
chr9	55176196	55185751	ENSMUST00000121677.7	Ube2q2	+	0.0114815	0.604997	5	51,141,85,61,82,	0,4276,6905,8707,9473	1680	cds
chr2	49279292	49279502	ENSMUST00000112754.7	Mbd5	+	0.0301995	0.223756	1	210,	0	5978	cds
chr8	79677036	79677425	ENSMUST00000173078.7	Otud4	+	0.000251189	0.542615	1	389,	0	7354	utr3
chrX	101259888	101259978	ENSMUST00000062000.5	Foxo4	+	0.0060256	0.22688	1	90,	0	3162	utr3
chr19	37968356	37972229	ENSMUST00000172095.2	Myof	-	0.000707946	0.544499	2	96,55,	0,3818	7094	cds
chr2	155848027	155848476	ENSMUST00000109636.10	Uqcc1	-	0.000457088	0.559031	1	449,	0	2633	utr3, cds
chr8	69663814	69664054	ENSMUST00000204285.2	Zfp964	+	0.0467735	0.119908	1	240,	0	4333	cds
chr12	24988545	25001742	ENSMUST00000220459.1	Kidins220	+	1.20226e-05	0.639936	9	85,99,99,99,198,99,99,99,170,	0,1192,2130,3664,6266,8686,10160,10715,13027	5381	cds
chr14	57836209	57837603	ENSMUST00000089473.4	Zdhhc20	-	0.00812831	0.597496	2	437,13,	0,1381	5186	utr3
chr13	94229764	94233133	ENSMUST00000152555.7	Scamp1	-	0.00616595	0.496546	3	78,109,52,	0,2307,3317	1877	cds
chr14	31478762	31479241	ENSMUST00000055303.4	Mettl6	-	0.0251189	0.653383	1	479,	0	3946	utr3
chr7	132982832	132983951	ENSMUST00000215716.1	Zranb1	+	0.0346737	0.605836	2	80,219,	0,900	2205	utr3, cds
chr3	96156345	96156525	ENSMUST00000035519.11	Otud7b	+	0.00467735	0.456916	1	180,	0	8043	utr3
chr16	44162384	44162474	ENSMUST00000159514.7	Naa50	+	0.0177828	0.590087	1	90,	0	3756	utr3
chr6	71391577	71391847	ENSMUST00000149415.1	Rmnd5a	-	0.0275423	0.544876	1	270,	0	3768	utr3
chr2	120026539	120026899	ENSMUST00000066058.7	Mapkbp1	+	0.0338844	0.57995	1	360,	0	6942	utr3
chr3	96625305	96625455	ENSMUST00000062058.4	Lix1l	+	0.000213796	0.392292	1	150,	0	3312	utr3
chr10	20342349	20342499	ENSMUST00000043881.11	Bclaf1	+	0.0213796	0.5637	1	150,	0	5437	utr3
chr15	102498659	102498809	ENSMUST00000078404.13	Pcbp2	+	0.000562341	0.662963	1	150,	0	2829	utr3
chr7	143667613	143667939	ENSMUST00000152703.1	Tnfrsf23	-	0.017378	0.594604	1	326,	0	1476	utr3
chr17	75178970	75179150	ENSMUST00000112514.1	Ltbp1	+	0.0120226	0.505226	1	180,	0	4870	utr5, cds
chr10	58476633	58477143	ENSMUST00000003310.6	Ranbp2	+	0.00194984	0.593368	1	510,	0	9608	cds
chr12	117870056	117874007	ENSMUST00000177339.1	Cdca7l	+	0.0346737	0.502432	4	81,354,72,112,	0,2027,3664,3839	972	cds
chr13	55343832	55344073	ENSMUST00000021940.7	Lman2	-	0.0213796	0.635075	1	241,	0	4315	utr3
chr6	128228180	128228627	ENSMUST00000112157.3	Tead4	-	0.0165959	0.642158	2	299,60,	0,387	1909	utr3, cds
chr12	25011531	25017017	ENSMUST00000222941.1	Kidins220	+	0.0109648	0.600818	3	57,145,128,	0,1765,5358	6277	cds
chr8	12868577	12868728	ENSMUST00000033818.9	Atp11a	+	0.00501187	0.406126	1	151,	0	7549	utr3
chr14	26459422	26463607	ENSMUST00000146438.1	Slmap	-	0.00239883	0.590906	4	38,169,138,32,	0,619,2838,4153	551	cds
chr15	98737620	98737800	ENSMUST00000053183.10	Arf3	-	0.00177828	0.592957	1	180,	0	3579	utr3
chr6	54579518	54579669	ENSMUST00000046520.12	Fkbp14	-	0.0151356	0.417544	1	151,	0	2694	utr3, cds
chr17	74689250	74691078	ENSMUST00000180037.7	Birc6	+	0.0218776	0.655651	3	113,111,77,	0,1107,1751	15768	cds
chr3	36078477	36080247	ENSMUST00000011492.14	Acad9	+	0.0416869	0.469761	2	34,27,	0,1743	3930	cds
chr3	34077410	34078806	ENSMUST00000120805.7	Dnajc19	-	0.018197	0.584794	2	114,32,	0,1364	551	utr3, cds
chr1	34211340	34214536	ENSMUST00000097785.9	Dst	+	0.0017378	0.60794	4	22,318,167,3,	0,881,1561,3193	23251	cds
chr11	61070616	61071067	ENSMUST00000041944.8	Kcnj12	+	0.020893	0.314253	1	451,	0	2459	utr3
chr6	34873694	34873901	ENSMUST00000115006.1	3110062M04Rik	-	0.00371535	0.456916	1	207,	0	1501	utr3
chr15	36771456	36771995	ENSMUST00000022894.13	Ywhaz	-	1.58489e-15	0.654289	1	539,	0	3288	utr3
chr12	44308093	44311688	ENSMUST00000156082.2	Pnpla8	+	0.0128825	0.639493	2	54,364,	0,3231	1611	utr3, cds
chr7	30178060	30178777	ENSMUST00000085668.5	Gm5113	+	0.0398107	0.429283	1	717,	0	2955	cds, utr5
chr1	136468203	136471336	ENSMUST00000189413.6	Kif14	+	0.0489779	0.525951	2	971,17,	0,3116	8943	cds
chr1	62797155	62797306	ENSMUST00000114155.7	Nrp2	+	0.0151356	0.378929	1	151,	0	6534	utr3
chr3	94502214	94503525	ENSMUST00000107283.7	Snx27	-	0.0363078	0.568408	3	15,129,67,	0,641,1244	3531	cds
chr4	132294245	132294484	ENSMUST00000030731.10	Taf12	+	0.0389045	0.134904	1	239,	0	3787	utr3
chrX	142851951	142852610	ENSMUST00000041317.2	Ammecr1	-	0.000691831	0.636397	1	659,	0	5437	utr3
chr3	116549207	116549624	ENSMUST00000000349.10	Dbt	+	0.0331131	0.460094	1	417,	0	3301	utr3
chr4	107139561	107177604	ENSMUST00000030362.11	Tceanc2	-	0.00436516	0.63905	4	238,194,142,40,	0,7953,25986,38003	935	utr3, cds
chr3	126844580	126844851	ENSMUST00000106399.7	Camk2d	+	0.00436516	0.602069	1	271,	0	4169	utr3
chr4	103131096	103155521	ENSMUST00000097945.9	Mier1	+	0.00316228	0.651574	9	15,159,133,65,73,152,82,95,35,	0,8261,9014,9740,12037,17202,18027,19437,24390	4698	cds
chr12	44308091	44311691	ENSMUST00000043082.15	Pnpla8	+	0.0213796	0.666649	2	23,367,	0,3233	13507	utr3, cds
chr18	35734275	35734485	ENSMUST00000115728.3	Tmem173	-	0.0165959	0.408951	1	210,	0	2302	utr3
chr10	128121829	128122334	ENSMUST00000170054.8	Baz2a	+	0.0295121	0.592136	3	151,60,29,	0,238,476	8372	cds
chr16	94426780	94431810	ENSMUST00000141176.1	Ttc3	+	0.0190546	0.65293	3	50,137,23,	0,1010,5007	627	cds
chr10	117051005	117051066	ENSMUST00000219690.1	Cct2	-	0.0218776	0.55594	1	61,	0	569	utr3
chr14	45595231	45595530	ENSMUST00000051310.12	Ddhd1	-	0.0436516	0.569987	1	299,	0	5012	utr3, cds
chr10	62540025	62563293	ENSMUST00000159704.7	Kif1bp	-	0.0269153	0.569592	3	31,150,58,	0,19708,23210	2622	utr3, cds
chr14	101884264	101885470	ENSMUST00000159314.7	Lmo7	+	0.0011749	0.592546	2	150,180,	0,1026	5774	cds
chr19	53859427	53864384	ENSMUST00000164202.7	Rbm20	+	0.0123027	0.63728	2	86,305,	0,4652	6592	utr3, cds
chr3	36562125	36565408	ENSMUST00000131316.1	Exosc9	+	4.89779e-05	0.633317	3	39,185,191,	0,947,3092	682	cds, utr3
chr2	31616416	31616687	ENSMUST00000113482.7	Fubp3	+	1.86209e-05	0.389582	1	271,	0	3268	utr3
chr17	74689266	74691063	ENSMUST00000182133.7	Birc6	+	0.0251189	0.64797	3	97,111,62,	0,1091,1735	14604	cds
chr2	119660013	119660457	ENSMUST00000110801.7	Ndufaf1	-	0.00676083	0.611744	1	444,	0	1478	cds
chr12	24988550	25001747	ENSMUST00000222941.1	Kidins220	+	1.31826e-05	0.640824	9	80,99,99,99,198,99,99,99,175,	0,1187,2125,3659,6261,8681,10155,10710,13022	6277	cds
chr2	155848258	155848465	ENSMUST00000109631.7	Uqcc1	-	0.000363078	0.411796	1	207,	0	1091	utr3, cds
chr3	138147399	138148362	ENSMUST00000159622.7	Trmt10a	+	0.0416869	0.544121	2	171,9,	0,954	567	cds
chr2	118126892	118127133	ENSMUST00000039559.8	Thbs1	+	2.81838e-08	0.482968	1	241,	0	5848	utr3
chr7	19904206	19904386	ENSMUST00000043517.7	Pvr	-	0.0104713	0.482968	1	180,	0	2905	utr3
chr4	133970881	133971212	ENSMUST00000105887.7	Dhdds	-	0.00831764	0.615146	1	331,	0	2038	utr3, cds
chr10	23105626	23105836	ENSMUST00000074366.6	Eya4	-	0.030903	0.523768	1	210,	0	3488	utr3
chr12	25011545	25017000	ENSMUST00000222013.1	Kidins220	+	0.0269153	0.636839	3	43,145,111,	0,1751,5344	3998	cds
chr7	92574627	92578530	ENSMUST00000085017.4	Ccdc90b	+	0.00380189	0.588453	4	36,72,54,107,	0,116,701,3796	1494	cds
chr11	29513052	29513349	ENSMUST00000039900.3	Prorsd1	-	0.0331131	0.545632	1	297,	0	918	cds, utr3
chr12	24992277	25003001	ENSMUST00000222013.1	Kidins220	+	0.000154882	0.63728	7	31,198,99,99,99,178,13,	0,2534,4954,6428,6983,9295,10711	3998	cds
chr12	81501701	81502029	ENSMUST00000164431.1	Synj2bp	-	0.000524807	0.496546	1	328,	0	3305	utr3
chr7	49608230	49608949	ENSMUST00000064395.12	Nav2	+	0.0107152	0.558256	1	719,	0	11317	utr3
chr10	67886252	67886523	ENSMUST00000064656.7	Zfp365	-	0.0446684	0.53812	1	271,	0	4259	utr3
chr15	76233002	76233301	ENSMUST00000075689.6	Parp10	-	0.00707946	0.267943	1	299,	0	3284	utr3
chr11	61070089	61071072	ENSMUST00000089184.10	Kcnj12	+	0.0346737	0.482968	1	983,	0	2291	cds, utr3
chr11	72771935	72772146	ENSMUST00000155998.1	Ankfy1	+	0.0040738	0.15283	1	211,	0	8030	utr3
chrX	159363487	159363846	ENSMUST00000112493.7	Rps6ka3	+	0.0457088	0.665726	1	359,	0	3671	utr3
chr4	94569166	94569317	ENSMUST00000107107.8	Plaa	-	0.00338844	0.527411	1	151,	0	2784	utr3
chr3	108975044	108978877	ENSMUST00000046924.9	Fam102b	-	0.0457088	0.577943	2	298,33,	0,3800	5368	utr3, cds
chr3	36165183	36166653	ENSMUST00000197653.4	D3Ertd254e	+	0.0128825	0.65293	1	1470,	0	6689	utr3, cds
chr6	71607549	71611837	ENSMUST00000205289.1	Kdm3a	-	0.0363078	0.655197	2	57,333,	0,3955	2723	cds
chr4	152016900	152017141	ENSMUST00000097773.3	Klhl21	+	0.0123027	0.587638	1	241,	0	3986	utr3
chr4	109452530	109452650	ENSMUST00000030284.9	Rnf11	-	0.0489779	0.574747	1	120,	0	4061	utr3
chr2	119660017	119660463	ENSMUST00000110802.7	Ndufaf1	-	0.00616595	0.606256	1	446,	0	1308	cds
chr15	3985587	3986394	ENSMUST00000046633.9	AW549877	-	0.0169824	0.639493	1	807,	0	5076	cds, utr3
chr5	137105643	137106093	ENSMUST00000054384.5	Trim56	-	0.0489779	0.615999	1	450,	0	9279	utr3
chr13	14153479	14161351	ENSMUST00000039538.14	Arid4b	+	0.0354813	0.602069	5	13,155,73,95,54,	0,1501,4294,6698,7818	5844	cds
chr1	156429941	156430121	ENSMUST00000051396.12	Soat1	-	0.0489779	0.506628	1	180,	0	2925	utr3
chr13	55245673	55246242	ENSMUST00000224973.1	Nsd1	+	0.0047863	0.537002	1	569,	0	9905	cds
chr16	90904218	90904695	ENSMUST00000037539.13	Eva1c	+	0.0239883	0.527777	1	477,	0	1698	utr3, cds
chr15	75974566	75974804	ENSMUST00000109966.7	Zfp707	+	0.0436516	0.52268	1	238,	0	1803	cds
chr4	116272820	116292136	ENSMUST00000030464.13	Pik3r3	+	0.0123027	0.577143	5	44,143,177,75,40,	0,13235,14002,18854,19276	5257	cds
chr6	87053782	87054675	ENSMUST00000113658.7	Gfpt1	+	0.00851138	0.368567	2	76,75,	0,818	6238	cds
chr19	45778666	45783072	ENSMUST00000026243.3	Mgea5	-	0.030903	0.526316	3	18,52,141,	0,365,4265	5024	cds
chr13	58391327	58391417	ENSMUST00000177497.7	Hnrnpk	-	0.0151356	0.524495	1	90,	0	2585	utr3
chr6	50245964	50251297	ENSMUST00000167893.1	Gsdme	-	0.0323594	0.131215	2	158,22,	0,5311	689	cds
chrX	9993090	9994543	ENSMUST00000086165.3	Sytl5	+	0.0489779	0.373712	2	7,143,	0,1310	2235	utr3, cds
chr17	42824538	42829944	ENSMUST00000024709.7	Cd2ap	-	0.0245471	0.511569	4	40,95,79,27,	0,1298,1742,5379	5399	cds
chr6	3602695	3602994	ENSMUST00000001412.16	Vps50	+	0.00042658	0.469761	1	299,	0	3788	utr3, cds
chrX	36851046	36853360	ENSMUST00000115248.9	C330007P06Rik	-	0.042658	0.604578	3	116,93,31,	0,1592,2283	3340	utr3, cds
chr11	51734623	51743806	ENSMUST00000038210.11	Sec24a	-	0.0158489	0.560195	3	38,171,271,	0,1727,8912	3800	cds
chrX	134262575	134262869	ENSMUST00000087540.3	Trmt2b	-	0.0436516	0.5	1	294,	0	822	utr3, cds
chr10	128121842	128122318	ENSMUST00000045621.8	Baz2a	+	0.0416869	0.597082	3	138,60,13,	0,225,463	8369	cds
chr1	34211355	34213057	ENSMUST00000115104.9	Dst	+	0.00102329	0.583175	3	7,318,156,	0,866,1546	23279	cds
chr12	117865130	117873757	ENSMUST00000176735.7	Cdca7l	+	0.00933254	0.34151	4	34,129,354,37,	0,4878,6953,8590	729	cds
chr15	99319197	99319624	ENSMUST00000088233.12	Fmnl3	-	0.00933254	0.568803	2	57,63,	0,364	4423	cds
chr14	62961089	62961509	ENSMUST00000014691.9	Wdfy2	+	0.00331131	0.376312	1	420,	0	6646	utr3
chr2	119963944	119965023	ENSMUST00000046717.12	Mga	+	0.0112202	0.640824	1	1079,	0	11982	utr3, cds
chr13	23357030	23357688	ENSMUST00000152557.7	Zfp322a	-	0.000812831	0.548286	1	658,	0	986	cds, utr5
chr1	139457087	139457447	ENSMUST00000200083.4	Aspm	+	0.0380189	0.368567	1	360,	0	6072	cds
chr5	137519797	137520622	ENSMUST00000031727.9	Gigyf1	+	0.0371535	0.558256	4	48,41,165,76,	0,230,414,749	5440	cds
chr19	53929681	53929861	ENSMUST00000074371.11	Pdcd4	+	0.0263027	0.574349	1	180,	0	2418	utr3
chr10	80189684	80189951	ENSMUST00000003154.6	Efna2	+	0.018197	0.373712	1	267,	0	2131	utr3
chr16	10959483	10959692	ENSMUST00000023143.13	Litaf	-	5.88844e-05	0.482968	1	209,	0	2235	utr3
chr14	27480854	27481515	ENSMUST00000022450.5	Fam208a	+	0.0104713	0.538493	1	661,	0	7590	utr3
chr19	53929681	53929861	ENSMUST00000025931.12	Pdcd4	+	0.0263027	0.574349	1	180,	0	2330	utr3
chr1	156647860	156648221	ENSMUST00000166172.8	Abl2	+	0.0144544	0.524131	1	361,	0	10151	utr3
chr13	21442299	21442419	ENSMUST00000032820.14	Zscan26	-	0.0223872	0.238159	1	120,	0	3918	utr3
chr3	54373728	54376043	ENSMUST00000117373.7	Postn	+	0.0338844	0.363493	3	125,137,7,	0,1289,2308	3121	cds
chr1	89887582	89888692	ENSMUST00000027521.14	Agap1	+	0.0416869	0.571569	2	179,2,	0,1108	11921	cds
chr2	119963948	119964938	ENSMUST00000110774.7	Mga	+	0.0138038	0.643049	1	990,	0	13931	cds
chr13	9665903	9666532	ENSMUST00000222280.1	Dip2c	+	0.00371535	0.594604	1	629,	0	2813	cds, utr3
chr4	139376514	139376815	ENSMUST00000082262.7	Emc1	+	0.0125893	0.366021	1	301,	0	6226	utr3
chr15	79724399	79724639	ENSMUST00000100439.9	Sun2	-	0.0128825	0.535515	1	240,	0	3768	utr3
chr13	58391171	58391412	ENSMUST00000116403.8	Hnrnpk	-	0.0107152	0.616426	1	241,	0	2970	utr3
chr15	55257231	55257412	ENSMUST00000096433.9	Deptor	+	0.000537032	0.469761	1	181,	0	8547	utr3
chr2	77911542	77920985	ENSMUST00000111824.7	Cwc22	-	0.0234423	0.591726	5	28,82,108,63,19,	0,3954,5513,9275,9424	2603	cds
chr12	91826668	91841703	ENSMUST00000167466.1	Sel1l	-	0.00933254	0.622006	5	37,163,106,18,66,	0,4018,4900,6536,14969	5544	cds
chr2	120700694	120701174	ENSMUST00000180041.7	Stard9	+	0.0229087	0.376312	1	480,	0	15102	cds
chr19	55741972	55742331	ENSMUST00000111658.9	Tcf7l2	+	0.0147911	0.441351	1	359,	0	3012	utr5
chr10	20342350	20342501	ENSMUST00000092678.9	Bclaf1	+	0.0199526	0.561361	1	151,	0	5307	utr3
chrX	36922869	36930104	ENSMUST00000053456.10	Sept6	-	0.030903	0.469761	3	161,133,6,	0,3912,7229	4673	cds
chr11	94214841	94215257	ENSMUST00000041589.5	Tob1	+	0.000549541	0.594192	1	416,	0	2288	utr3
chr4	109385402	109385783	ENSMUST00000177192.1	Eps15	+	0.0165959	0.646176	1	381,	0	906	utr3
chr8	13879007	13879188	ENSMUST00000128557.2	Champ1	+	0.0331131	0.550953	1	181,	0	3977	cds
chr5	108106633	108132237	ENSMUST00000118036.7	Tmed5	-	0.0229087	0.65884	3	349,98,2,	0,23384,25602	1045	utr3, cds
chr10	82377836	82378346	ENSMUST00000210381.1	Gm4924	+	0.0489779	0.456916	1	510,	0	3330	cds
chr2	160949164	160949824	ENSMUST00000039782.13	Chd6	-	0.0213796	0.58156	1	660,	0	10515	utr3, cds
chr5	151039396	151039726	ENSMUST00000110483.8	Stard13	-	0.0346737	0.623733	1	330,	0	5662	utr3, cds
chr15	75974586	75974765	ENSMUST00000145100.1	Zfp707	+	0.0467735	0.450625	1	179,	0	596	cds
chr2	77911539	77920981	ENSMUST00000111818.7	Cwc22	-	0.025704	0.596668	5	31,82,108,63,15,	0,3957,5516,9278,9427	3255	cds
chr6	3602745	3602985	ENSMUST00000164052.4	Vps50	+	0.000436516	0.353553	1	240,	0	4824	utr3
chr5	122453992	122454173	ENSMUST00000177974.7	Atp2a2	-	0.0301995	0.624598	1	181,	0	3984	utr3
chr2	109899863	109900164	ENSMUST00000028583.7	Lin7c	+	0.025704	0.441351	1	301,	0	4228	utr3
chr5	92053128	92053308	ENSMUST00000167918.7	G3bp2	-	0.0190546	0.585199	1	180,	0	4232	utr3
chr13	94229752	94233122	ENSMUST00000153558.7	Scamp1	-	0.0125893	0.524858	3	90,109,41,	0,2319,3329	1255	cds
chr7	4147944	4148245	ENSMUST00000058358.7	Leng9	-	0.0295121	0.637722	1	301,	0	2460	cds, utr3
chr15	41865680	41869511	ENSMUST00000054742.5	Abra	-	0.0165959	0.363493	2	672,493,	0,3338	1762	cds, utr3
chr9	55176201	55185754	ENSMUST00000059555.14	Ube2q2	+	0.00588844	0.582771	5	46,141,85,61,85,	0,4271,6900,8702,9468	3456	cds
chr10	70025074	70025404	ENSMUST00000182884.7	Ank3	+	0.00933254	0.389582	1	330,	0	9963	utr3
chr2	49278919	49279490	ENSMUST00000047413.9	Mbd5	+	0.0275423	0.400535	1	571,	0	8543	cds
chr3	96156346	96156526	ENSMUST00000090785.8	Otud7b	+	0.0042658	0.450625	1	180,	0	8101	utr3
chr8	12868578	12868728	ENSMUST00000091237.11	Atp11a	+	0.0060256	0.41466	1	150,	0	7443	utr3
chr8	54587721	54587842	ENSMUST00000033918.3	Asb5	+	0.00724436	0.320856	1	121,	0	1585	utr3
chr3	142302314	142302938	ENSMUST00000090134.11	Pdlim5	-	0.00537032	0.615572	1	624,	0	1722	utr3
chr7	109523940	109524181	ENSMUST00000079282.7	St5	-	0.00120226	0.463294	1	241,	0	4255	utr3
chr12	91826665	91833166	ENSMUST00000021347.11	Sel1l	-	0.00104713	0.532923	4	40,163,106,112,	0,4021,4903,6389	6300	cds
chr6	51860003	51908019	ENSMUST00000204778.2	Skap2	-	0.00158489	0.641268	4	96,113,78,133,	0,14471,19767,47883	3382	utr3, cds
chr2	155848051	155848467	ENSMUST00000109632.7	Uqcc1	-	0.00040738	0.544876	1	416,	0	2313	utr3, cds
chrX	36851029	36853373	ENSMUST00000047486.5	C330007P06Rik	-	0.047863	0.631564	3	133,93,44,	0,1609,2300	3467	utr3, cds
chrX	103481500	103481705	ENSMUST00000182089.1	Gm26992	+	0.00758578	0.463294	1	205,	0	468	utr3
chr15	99319211	99319639	ENSMUST00000081224.13	Fmnl3	-	0.0295121	0.625898	2	43,78,	0,350	4137	cds
chr13	32702780	32703559	ENSMUST00000057428.11	Mylk4	-	0.0275423	0.41466	1	779,	0	5571	utr3
chr13	94418047	94443991	ENSMUST00000022196.4	Ap3b1	+	0.0162181	0.633317	3	96,159,73,	0,22207,25871	4021	cds
chr13	23357031	23357706	ENSMUST00000145451.7	Zfp322a	-	0.00151356	0.569987	1	675,	0	1261	cds, utr5
chr13	21391544	21392114	ENSMUST00000224820.1	Zkscan3	-	0.00933254	0.381565	1	570,	0	5398	utr3
chr5	143503663	143504083	ENSMUST00000080537.13	Rac1	-	0.0141254	0.493116	1	420,	0	4159	utr3
chr4	14914336	14914636	ENSMUST00000029875.3	Tmem55a	+	0.01	0.486327	1	300,	0	2339	utr3
chr1	10179847	10184008	ENSMUST00000088615.10	Arfgef1	-	0.00416869	0.588453	4	130,172,85,33,	0,1022,3815,4128	6978	cds
chr16	11072918	11073248	ENSMUST00000089011.4	Snn	+	0.00288403	0.566049	1	330,	0	2902	utr3
chr7	132982817	132983996	ENSMUST00000033265.4	Zranb1	+	0.0218776	0.622437	2	95,264,	0,915	2210	utr3, cds
chr11	59791407	59791557	ENSMUST00000102697.9	Flcn	-	0.00724436	0.0842021	1	150,	0	3437	utr3
chr13	55245544	55246204	ENSMUST00000099490.2	Nsd1	+	0.00660693	0.566049	1	660,	0	12784	cds
chr11	16501666	16501725	ENSMUST00000166950.7	Sec61g	-	0.000234423	0.540363	1	59,	0	754	utr3
chr9	55176199	55185751	ENSMUST00000122441.1	Ube2q2	+	0.0042658	0.570777	5	48,141,85,61,82,	0,4273,6902,8704,9470	2081	cds
chr19	42583444	42591010	ENSMUST00000160107.1	R3hcc1l	+	0.0204174	0.603322	2	99,406,	0,7160	950	utr3, cds
chr4	84291856	84292146	ENSMUST00000176702.7	Bnc2	-	0.042658	0.546389	1	290,	0	723	cds
chr14	57836228	57837591	ENSMUST00000226057.1	Zdhhc20	-	0.0141254	0.616426	2	418,1,	0,1362	2179	utr3
chr13	96947435	96947795	ENSMUST00000171324.2	Gcnt4	+	0.0114815	0.203063	1	360,	0	5087	cds, utr3
chr7	7283385	7283685	ENSMUST00000000619.7	Clcn4	-	0.0165959	0.588453	1	300,	0	4607	utr3
chr4	132186048	132186198	ENSMUST00000152796.7	Ythdf2	-	0.0467735	0.559031	1	150,	0	4129	utr3
chr3	58591197	58591287	ENSMUST00000107924.1	Selenot	+	0.000776247	0.513345	1	90,	0	3157	utr3
chr10	128121820	128122325	ENSMUST00000217851.1	Baz2a	+	0.0467735	0.626767	3	160,60,20,	0,247,485	8385	cds
chr9	110239968	110240148	ENSMUST00000199896.1	Smarcc1	+	0.0186209	0.628942	1	180,	0	5773	utr3
chr7	75697374	75720156	ENSMUST00000207750.1	Akap13	+	0.00363078	0.575944	4	60,175,68,28,	0,6990,20395,22754	12597	cds
chr16	90904216	90904695	ENSMUST00000099543.9	Eva1c	+	0.0239883	0.527777	1	479,	0	1554	utr3, cds
chr10	123016441	123018139	ENSMUST00000037557.8	Mon2	-	0.0446684	0.553249	2	115,65,	0,1633	5511	cds
chr1	34211352	34213054	ENSMUST00000185269.6	Dst	+	0.000912011	0.579548	3	10,318,153,	0,869,1549	16340	cds
chr12	25011527	25017013	ENSMUST00000220459.1	Kidins220	+	0.018197	0.629815	3	61,145,124,	0,1769,5362	5381	cds
chr12	101878010	101883605	ENSMUST00000021605.13	Trip11	-	0.00776247	0.585605	3	138,141,350,	0,778,5245	9873	cds
chr13	58391324	58391415	ENSMUST00000224182.1	Hnrnpk	-	0.0263027	0.559031	1	91,	0	2754	utr3
chr10	53276436	53276646	ENSMUST00000220443.1	Cep85l	-	0.0398107	0.173139	1	210,	0	7425	utr3
chr2	73631750	73659809	ENSMUST00000102677.10	Chn1	-	0.0295121	0.576343	2	80,130,	0,27929	3760	cds
chr12	110447237	110449670	ENSMUST00000222276.1	Ppp2r5c	+	0.042658	0.577143	3	148,66,141,	0,734,2292	1802	cds, utr3, utr5
chr9	102596144	102602969	ENSMUST00000216281.1	Cep63	-	0.020893	0.666187	5	175,115,138,131,128,	0,2024,5172,6273,6697	1791	cds
chr3	36165210	36166650	ENSMUST00000165956.2	D3Ertd254e	+	0.0154882	0.659297	1	1440,	0	6503	cds, utr3
chrX	169312986	169316689	ENSMUST00000033717.8	Hccs	-	0.00239883	0.53663	4	36,87,120,144,	0,601,2615,3559	2320	cds
chr3	54373718	54375151	ENSMUST00000073012.12	Postn	+	0.047863	0.403321	2	135,134,	0,1299	3189	cds
chr13	94229747	94233148	ENSMUST00000022197.14	Scamp1	-	0.00776247	0.518351	3	95,109,67,	0,2324,3334	4259	cds
chr19	43734872	43735383	ENSMUST00000045562.5	Cox15	-	0.0338844	0.444421	1	511,	0	4798	utr3
chr2	35122795	35137804	ENSMUST00000113032.7	Cntrl	+	0.0323594	0.617281	8	58,120,226,110,195,154,221,173,	0,3180,4509,5132,6825,11162,12672,14836	7085	cds
chr10	117051000	117051090	ENSMUST00000047672.8	Cct2	-	0.00151356	0.569197	1	90,	0	1959	utr3
chr9	110239968	110240148	ENSMUST00000088716.11	Smarcc1	+	0.0186209	0.628942	1	180,	0	5717	utr3
chr14	47294188	47294607	ENSMUST00000065562.5	Socs4	+	0.00074131	0.5	1	419,	0	6877	utr3
chr2	164425055	164425176	ENSMUST00000017153.3	Sdc4	-	0.0446684	0.604997	1	121,	0	2458	utr3
chr2	91486135	91488561	ENSMUST00000028689.3	Lrp4	+	0.0218776	0.557483	3	34,106,130,	0,903,2296	7926	cds
chr13	94229740	94233137	ENSMUST00000138255.1	Scamp1	-	0.0040738	0.476319	3	102,109,56,	0,2331,3341	621	cds
chr14	27481083	27481471	ENSMUST00000225139.1	Fam208a	+	0.042658	0.55594	1	388,	0	3038	cds, utr3
chr2	73612309	73612550	ENSMUST00000112024.9	Chn1	-	0.0346737	0.596668	1	241,	0	4050	utr3
chr2	155848063	155848475	ENSMUST00000152766.7	Uqcc1	-	0.000645654	0.562139	1	412,	0	1234	utr3, cds
chr2	119963946	119964936	ENSMUST00000110773.8	Mga	+	0.00870964	0.623301	1	990,	0	13577	cds
chr10	128491902	128492111	ENSMUST00000217733.1	Myl6	-	1.25893e-11	0.643495	1	209,	0	1668	cds, utr3
chr2	180034629	180034749	ENSMUST00000058764.5	Lsm14b	+	0.0251189	0.600402	1	120,	0	2566	utr3
chr13	96649355	96649475	ENSMUST00000022176.14	Hmgcr	-	0.000562341	0.447513	1	120,	0	4425	utr3
chr18	34864747	34864896	ENSMUST00000165033.1	Egr1	+	0.0489779	0.61132	1	149,	0	3036	utr3
chr5	74598310	74598790	ENSMUST00000080164.11	Fip1l1	+	0.0301995	0.643495	1	480,	0	4673	utr3
chr1	34211353	34213054	ENSMUST00000097786.9	Dst	+	0.00151356	0.593368	3	9,318,153,	0,868,1548	17212	cds
chr10	89414072	89414432	ENSMUST00000105298.2	Gas2l3	-	0.0371535	0.351111	1	360,	0	6305	cds
chr6	54579520	54579671	ENSMUST00000117375.1	Fkbp14	-	0.0165959	0.423373	1	151,	0	1830	cds, utr3
chr2	121159376	121159615	ENSMUST00000110661.8	Zscan29	-	0.0239883	0.219151	1	239,	0	5072	utr3
chr15	75974580	75974820	ENSMUST00000109967.9	Zfp707	+	0.0346737	0.506628	1	240,	0	1703	cds
chr5	123615299	123617822	ENSMUST00000154672.1	Clip1	-	0.00204174	0.57995	3	36,216,166,	0,2036,2357	3544	cds
chr3	95188324	95189282	ENSMUST00000107209.7	Gabpb2	-	0.0416869	0.622869	2	651,129,	0,829	8357	utr3, cds
chr8	22757776	22772300	ENSMUST00000033941.6	Plat	+	0.000588844	0.482968	5	52,88,43,138,95,	0,9303,10669,13917,14429	2525	utr5, cds
chr17	27020644	27020884	ENSMUST00000078691.11	Bak1	-	0.00199526	0.636839	1	240,	0	2387	utr3
chr3	138147435	138150417	ENSMUST00000161141.1	Trmt10a	+	0.0158489	0.657927	4	135,160,72,15,	0,918,2018,2967	588	cds
chr18	9720928	9848317	ENSMUST00000040069.8	Colec12	+	0.0125893	0.541863	4	43,123,99,214,	0,119310,125858,127175	3322	cds
chr2	73612309	73612550	ENSMUST00000180045.7	Chn1	-	0.0346737	0.596668	1	241,	0	4050	utr3
chr11	51580265	51580835	ENSMUST00000102765.8	Col23a1	+	0.0218776	0.139661	1	570,	0	5658	utr3
chr7	16828761	16830361	ENSMUST00000019220.15	Strn4	+	0.0323594	0.544121	2	55,36,	0,1564	3535	cds
chr3	135407868	135408374	ENSMUST00000029815.7	Cisd2	-	0.018197	0.630252	1	506,	0	3361	utr3
chr12	71942191	71944098	ENSMUST00000085299.3	Daam1	+	0.0436516	0.469761	2	76,45,	0,1862	5879	cds
chr4	107139576	107177624	ENSMUST00000058585.13	Tceanc2	-	0.00660693	0.648869	4	223,194,142,60,	0,7938,25971,37988	766	utr3, cds
chr6	50229397	50251321	ENSMUST00000031845.12	Gsdme	-	0.0363078	0.323088	3	60,193,46,	0,16532,21878	2502	cds
chr14	101884285	101885462	ENSMUST00000159597.7	Lmo7	+	0.00416869	0.620284	2	129,172,	0,1005	5423	cds
chr13	21391541	21392112	ENSMUST00000117721.7	Zkscan3	-	0.0123027	0.395021	1	571,	0	5788	utr3
chr2	104831189	104831459	ENSMUST00000028593.10	Prrg4	-	0.0275423	0.466516	1	270,	0	2872	utr3
chr3	142302289	142302920	ENSMUST00000170361.8	Pdlim5	-	0.00398107	0.59791	1	631,	0	2010	utr3
chr15	75974578	75974818	ENSMUST00000147641.7	Zfp707	+	0.0389045	0.515484	1	240,	0	1644	cds
chr7	109523940	109524179	ENSMUST00000168005.7	St5	-	0.00104713	0.456916	1	239,	0	3004	utr3
chr3	108975055	108978857	ENSMUST00000171143.1	Fam102b	-	0.0398107	0.546768	2	287,13,	0,3789	5702	utr3, cds
chr2	69922278	69938114	ENSMUST00000055758.15	Ubr3	+	0.0123027	0.580352	5	110,50,67,131,31,	0,605,12110,13613,15805	8072	cds
chr4	138243050	138243170	ENSMUST00000165861.7	Hp1bp3	+	0.0398107	0.604997	1	120,	0	3361	utr3
chr19	37968330	37972232	ENSMUST00000041475.15	Myof	-	0.000177828	0.534033	2	122,58,	0,3844	6902	cds
chr16	36000197	36012897	ENSMUST00000004054.12	Kpna1	+	0.00295121	0.564482	4	118,108,100,5,	0,2645,9118,12695	5039	cds
chr3	142302408	142302915	ENSMUST00000168967.8	Pdlim5	-	0.0162181	0.643941	1	507,	0	1755	utr3
chr5	37386949	37387129	ENSMUST00000056365.8	Evc2	+	0.0371535	0.395021	1	180,	0	4091	cds
chr1	170704673	170704943	ENSMUST00000027974.6	Atf6	-	0.00831764	0.532185	1	270,	0	7246	utr3
chr10	63000311	63003088	ENSMUST00000131718.7	Rufy2	+	0.0239883	0.479632	3	89,98,143,	0,1871,2634	2816	utr3, cds
chr10	23105598	23105838	ENSMUST00000220299.1	Eya4	-	0.0199526	0.505576	1	240,	0	3615	utr3
chr9	102601442	102618848	ENSMUST00000215253.1	Cep63	-	0.047863	0.662504	6	12,131,114,123,96,38,	0,975,5883,11852,13832,17368	542	cds
chr4	66842589	66842800	ENSMUST00000048096.11	Tlr4	+	0.0245471	0.476319	1	211,	0	4077	utr3
chr15	99319212	99319640	ENSMUST00000120633.1	Fmnl3	-	0.0281838	0.621575	2	42,79,	0,349	4290	cds
chr5	67315810	67328496	ENSMUST00000202770.1	Slc30a9	+	0.00338844	0.619424	5	35,57,100,93,55,	0,8866,11042,11887,12631	425	cds
chr5	88635199	88637205	ENSMUST00000196894.4	Rufy3	+	0.0363078	0.353553	2	76,14,	0,1992	3703	cds
chr19	40845891	40846815	ENSMUST00000120057.7	Ccnj	+	0.040738	0.597082	1	924,	0	3783	utr3, cds
chr3	126844564	126844863	ENSMUST00000199300.4	Camk2d	+	0.0040738	0.608361	1	299,	0	5524	utr3
chr18	53706836	53714856	ENSMUST00000049811.6	Cep120	-	0.0416869	0.625465	4	145,93,90,93,	0,2220,6545,7927	4553	cds
chrX	8124375	8124705	ENSMUST00000033506.12	Wdr13	-	0.000154882	0.460094	1	330,	0	4183	utr3
chr7	128692273	128694456	ENSMUST00000118605.1	Inpp5f	+	0.0489779	0.599155	3	109,88,281,	0,1371,1902	3220	cds
chr12	55297780	55302700	ENSMUST00000021410.9	Ppp2r3c	-	0.00169824	0.566049	4	110,105,128,107,	0,630,1113,4813	4216	utr5, cds
chr9	15341496	15353004	ENSMUST00000098979.10	Cep295	-	0.0323594	0.551717	6	128,141,96,94,125,106,	0,2627,5444,9314,10194,11402	7188	cds
chr2	180034626	180034746	ENSMUST00000055485.11	Lsm14b	+	0.0158489	0.572759	1	120,	0	2534	utr3
chr19	55741969	55742328	ENSMUST00000041717.13	Tcf7l2	+	0.0295121	0.51086	1	359,	0	3590	utr5
chr5	143503586	143504094	ENSMUST00000045593.11	Daglb	+	0.0114815	0.53924	1	508,	0	4651	utr3
chrX	36922906	36930110	ENSMUST00000060474.13	Sept6	-	0.0346737	0.476319	3	124,133,12,	0,3875,7192	3457	cds
chr6	83929911	83942898	ENSMUST00000203455.2	Zfp638	+	0.0467735	0.652477	4	254,62,39,65,	0,5037,11333,12922	2991	cds
chr12	80950264	80950443	ENSMUST00000110354.7	Srsf5	+	0.00933254	0.456916	1	179,	0	1489	utr3
chr11	100903505	100904977	ENSMUST00000138438.1	Stat3	-	0.0102329	0.600402	3	9,159,71,	0,98,1401	2506	cds
chr16	8856883	8857093	ENSMUST00000023150.5	1810013L24Rik	+	0.040738	0.506277	1	210,	0	4066	utr3
chr10	12714168	12726362	ENSMUST00000076817.4	Utrn	-	4.67735e-05	0.539988	4	206,88,124,152,	0,5849,6650,12042	12382	cds
chr2	164777223	164778171	ENSMUST00000001439.6	Ube2c	+	6.30957e-14	0.656106	1	948,	0	2191	utr3
chr2	35122731	35137773	ENSMUST00000028237.14	Cntrl	+	0.0316228	0.620284	8	122,120,226,110,195,154,221,142,	0,3244,4573,5196,6889,11226,12736,14900	7615	cds
chr4	46115851	46116062	ENSMUST00000107770.1	Tstd2	-	0.0380189	0.598739	1	211,	0	2700	utr3
chr2	39196708	39197007	ENSMUST00000028087.5	Ppp6c	-	0.00724436	0.623301	1	299,	0	4115	utr3
chr3	95495706	95496037	ENSMUST00000107161.7	Arnt	+	0.0040738	0.595016	1	331,	0	4260	utr3
chr16	37886039	37886490	ENSMUST00000078717.6	Lrrc58	+	0.0147911	0.627636	1	451,	0	8604	utr3
chr9	102607394	102626313	ENSMUST00000213636.1	Cep63	-	0.042658	0.634635	5	45,123,96,69,51,	0,5900,7880,12297,18868	796	utr5, cds
chr11	107034999	107035150	ENSMUST00000057892.14	Bptf	-	0.0301995	0.493116	1	151,	0	11488	utr3
chr6	51471822	51478600	ENSMUST00000141711.2	Cbx3	+	2.23872e-05	0.620284	3	46,143,163,	0,3408,6615	498	utr5, cds
chr4	44131629	44138731	ENSMUST00000098098.8	Rnf38	-	0.0213796	0.619854	5	14,122,85,107,62,	0,2010,3260,5925,7040	5061	cds
chr3	55463026	55480419	ENSMUST00000198412.4	Dclk1	+	0.0446684	0.622437	3	69,85,86,	0,14778,17307	4282	cds
chr3	94502036	94503540	ENSMUST00000029783.15	Snx27	-	0.020893	0.574747	4	29,60,129,82,	0,133,819,1422	6261	utr3, cds
chr12	84417489	84418255	ENSMUST00000183146.1	Rnf113a2	+	0.0446684	0.601235	1	766,	0	1383	cds
chr1	34211334	34213065	ENSMUST00000183034.4	Dst	+	0.00125893	0.598739	3	28,318,164,	0,887,1567	23201	cds
chr14	61204853	61205694	ENSMUST00000119943.7	Sacs	+	0.0275423	0.505576	1	841,	0	14991	cds
chr9	107765508	107767580	ENSMUST00000035199.12	Rbm5	-	0.0467735	0.613017	2	142,38,	0,2034	3064	cds
chr11	67255900	67260405	ENSMUST00000170942.1	Myh4	+	0.0323594	0.34151	8	56,309,204,126,171,105,96,218,	0,286,1191,2712,2925,3182,3389,4287	5912	utr3, cds
chr4	119223880	119224240	ENSMUST00000141112.1	AU022252	-	0.00977237	0.303549	1	360,	0	7151	utr3
chr2	121460888	121461365	ENSMUST00000056732.3	Mfap1b	-	0.0338844	0.567228	1	477,	0	3362	utr3
chr17	27020665	27020893	ENSMUST00000143158.1	Bak1	-	0.00060256	0.59378	1	228,	0	426	cds, utr3
chr3	126844586	126844856	ENSMUST00000200171.4	Camk2d	+	0.00346737	0.590906	1	270,	0	5396	utr3
chr13	58391327	58391417	ENSMUST00000043269.13	Hnrnpk	-	0.0151356	0.524495	1	90,	0	2676	utr3
chr14	101884278	101885481	ENSMUST00000159026.7	Lmo7	+	0.00269153	0.612168	2	136,191,	0,1012	1986	cds
chr4	116593463	116593762	ENSMUST00000030460.14	Gpbp1l1	+	1.65959e-06	0.376312	1	299,	0	3588	utr3
chr1	160202905	160203086	ENSMUST00000014370.10	Cacybp	-	0.0331131	0.630689	1	181,	0	2098	utr3
chr4	55390886	55391187	ENSMUST00000030134.8	Rad23b	+	1.25893e-12	0.560195	1	301,	0	3810	utr3
chr15	25732069	25736614	ENSMUST00000137601.7	Myo10	+	0.00912011	0.653383	5	30,119,147,101,20,	0,1918,3876,4331,4525	2826	cds
chr6	118502807	118505767	ENSMUST00000112830.2	Ankrd26	-	0.0147911	0.432269	2	349,42,	0,2918	6930	utr3, cds
chr11	58314416	58314597	ENSMUST00000049353.8	Zfp692	+	0.0457088	0.482968	1	181,	0	1860	utr3, cds
chr12	80950267	80950447	ENSMUST00000094693.10	Srsf5	+	0.0120226	0.473029	1	180,	0	1527	utr3
chr13	14164123	14169960	ENSMUST00000129488.7	Arid4b	+	0.017378	0.657016	3	226,176,42,	0,643,5795	1802	cds
chr10	123016420	123018148	ENSMUST00000073792.10	Mon2	-	0.0371535	0.560195	2	136,74,	0,1654	9301	cds
chr10	60712460	60712641	ENSMUST00000117513.7	Slc29a3	-	0.0354813	0.329877	1	181,	0	5240	utr3
chr13	14153453	14161355	ENSMUST00000110533.1	Arid4b	+	0.0338844	0.607097	5	39,155,73,95,58,	0,1527,4320,6724,7844	3020	cds
chr14	45595240	45595541	ENSMUST00000111828.3	Ddhd1	-	0.0338844	0.555169	1	301,	0	9802	utr3, cds
chr11	51734642	51743824	ENSMUST00000109097.8	Sec24a	-	0.0120226	0.549427	3	19,171,289,	0,1708,8893	6581	cds
chr17	74689267	74691064	ENSMUST00000183224.7	Birc6	+	0.0251189	0.64797	3	96,111,63,	0,1090,1734	14562	cds
chr15	76233002	76233301	ENSMUST00000165738.7	Parp10	-	0.00707946	0.267943	1	299,	0	3367	utr3
chr15	102498516	102498817	ENSMUST00000023812.8	Map3k12	-	1.41254e-05	0.665726	1	301,	0	5182	utr3
chr17	21509256	21509764	ENSMUST00000076664.6	Zfp53	+	0.0223872	0.568408	1	508,	0	2058	utr3, cds
chr12	110447311	110522507	ENSMUST00000220509.1	Ppp2r5c	+	0.0239883	0.565265	4	74,66,172,17,	0,660,18537,75179	956	utr5, cds
chr19	47093798	47096872	ENSMUST00000072141.2	Pdcd11	+	0.0245471	0.503129	3	84,168,18,	0,1409,3056	6041	cds
chr4	139376512	139376843	ENSMUST00000179784.8	Emc1	+	0.00758578	0.392292	1	331,	0	6232	utr3
chr19	40294899	40296638	ENSMUST00000225710.1	Sorbs1	-	0.0380189	0.58156	2	217,107,	0,1632	529	utr3, cds
chr3	34077433	34077583	ENSMUST00000117223.3	Dnajc19	-	0.00446684	0.476319	1	150,	0	1695	utr3
chr10	57501383	57504626	ENSMUST00000079833.5	Hsf2	+	0.0467735	0.614293	3	48,88,45,	0,1239,3198	2604	cds
chr3	31121615	31122065	ENSMUST00000118470.7	Skil	+	0.0102329	0.496546	1	450,	0	6578	utr3
chr10	23105617	23105856	ENSMUST00000219315.1	Eya4	-	0.0239883	0.527046	1	239,	0	3100	utr3
chr10	57501402	57504645	ENSMUST00000220042.1	Hsf2	+	0.0331131	0.573156	3	29,88,64,	0,1220,3179	2430	cds
chr7	67233742	67234282	ENSMUST00000107476.7	Mef2a	-	0.00218776	0.586011	1	540,	0	4759	utr3
chr1	168155364	168155575	ENSMUST00000176540.7	Pbx1	-	0.0288403	0.312083	1	211,	0	6876	utr3
chr1	128588375	128588643	ENSMUST00000052172.6	Cxcr4	-	0.0323594	0.59378	1	268,	0	1805	utr3
chr4	107139725	107177624	ENSMUST00000141165.1	Tceanc2	-	0.00323594	0.578745	4	74,194,142,60,	0,7789,25822,37839	733	cds
chr7	81093784	81094956	ENSMUST00000107348.1	Alpk3	+	0.047863	0.176777	2	400,50,	0,1122	6369	cds
chr2	120316580	120316820	ENSMUST00000028752.7	Vps39	-	0.00707946	0.426317	1	240,	0	4339	utr3
chr12	24988543	25001744	ENSMUST00000066652.6	Kidins220	+	1.09648e-05	0.637722	9	87,99,99,99,198,99,99,99,172,	0,1194,2132,3666,6268,8688,10162,10717,13029	7409	cds
chr7	30134293	30134920	ENSMUST00000098596.10	Zfp382	+	0.0239883	0.376312	1	627,	0	2117	utr3, cds
chr2	119380027	119383423	ENSMUST00000049920.13	Ino80	-	0.0123027	0.568408	4	94,89,103,74,	0,1882,2836,3322	6354	cds
chr11	107035001	107035152	ENSMUST00000106762.7	Bptf	-	0.0213796	0.469761	1	151,	0	11847	utr3
chr2	119963947	119964937	ENSMUST00000079934.11	Mga	+	0.0114815	0.634635	1	990,	0	13304	cds
chr19	40294889	40296632	ENSMUST00000225148.1	Sorbs1	-	0.0229087	0.575944	2	227,101,	0,1642	2379	utr3, cds
chr3	103057445	103057804	ENSMUST00000199240.4	Csde1	+	0.000630957	0.663423	1	359,	0	3457	utr3
chr11	29512923	29513373	ENSMUST00000133103.1	Prorsd1	-	0.030903	0.575545	1	450,	0	2126	utr3
chr2	127791387	127791743	ENSMUST00000135091.1	1500011K16Rik	-	0.040738	0.632878	1	356,	0	800	utr3
chr8	25159762	25175144	ENSMUST00000084030.5	Tacc1	-	0.00389045	0.665265	9	58,121,107,161,44,77,126,53,3,	0,1432,4626,5698,7599,7752,9434,11509,15379	7788	cds
chr19	38810360	38818081	ENSMUST00000025963.7	Noc3l	-	0.00194984	0.585199	6	99,131,54,158,133,144,	0,1983,3720,4325,5222,7577	3977	cds
chr13	77091314	77126405	ENSMUST00000151524.8	Slf1	-	0.000457088	0.586824	9	29,54,135,144,144,129,163,241,41,	0,1043,9607,12166,13219,14661,21257,33915,35050	3747	cds
chr1	156429935	156430115	ENSMUST00000189661.6	Soat1	-	0.0436516	0.496546	1	180,	0	8371	utr3
chr10	123016413	123018142	ENSMUST00000170935.8	Mon2	-	0.0371535	0.557483	2	143,68,	0,1661	5302	cds
chr8	26031851	26034962	ENSMUST00000211683.1	Hook3	-	0.0346737	0.575944	3	179,104,32,	0,576,3079	572	utr3, cds
chr13	55597568	55597687	ENSMUST00000224741.1	Tmed9	+	1.7378e-05	0.538493	1	119,	0	1450	utr3
chr7	4895417	4895567	ENSMUST00000125249.2	Isoc2a	+	0.0223872	0.329877	1	150,	0	2244	utr3
chr3	108202257	108203251	ENSMUST00000117784.7	Atxn7l2	-	0.0389045	0.125	2	116,4,	0,990	2387	cds, utr3
chr19	40294879	40296624	ENSMUST00000224247.1	Sorbs1	-	0.0263027	0.583984	2	237,93,	0,1652	2688	utr3, cds
chr2	113636772	113709616	ENSMUST00000102547.9	Fmn1	+	0.00812831	0.516557	5	52,52,150,85,201,	0,51336,56236,71090,72643	4967	utr3, cds
chr8	13879033	13879184	ENSMUST00000051870.7	Champ1	+	0.0295121	0.503827	1	151,	0	4013	cds
chr12	80950262	80950443	ENSMUST00000110351.7	Srsf5	+	0.0120226	0.469761	1	181,	0	1498	utr3
chr3	127562022	127567657	ENSMUST00000196141.4	Zgrf1	+	0.0489779	0.560195	2	1196,30,	0,5605	6932	cds
chr13	9665909	9666178	ENSMUST00000169960.9	Dip2c	+	0.0457088	0.647073	1	269,	0	4801	utr3, cds
chr3	127562022	127563251	ENSMUST00000195955.1	Zgrf1	+	0.0371535	0.540363	1	1229,	0	3804	cds
chr5	88632469	88637196	ENSMUST00000031229.10	Rufy3	+	0.0446684	0.456916	3	62,84,5,	0,2722,4722	4049	cds
chr12	87428529	87428680	ENSMUST00000162961.7	Alkbh1	-	0.0288403	0.397768	1	151,	0	3857	utr3
chr2	120700691	120701172	ENSMUST00000140843.7	Stard9	+	0.0234423	0.376312	1	481,	0	13848	cds
chr3	135223293	135232935	ENSMUST00000062893.11	Cenpe	+	0.0107152	0.521594	6	6,120,159,157,89,39,	0,1663,5463,6754,8071,9603	7910	cds
chr1	136526892	136528279	ENSMUST00000047817.11	Kif14	+	0.0323594	0.456916	2	15,1034,	0,353	8770	cds, utr3
chr2	102357471	102400257	ENSMUST00000152929.1	Trim44	-	0.0346737	0.61132	2	185,245,	0,42541	516	cds
chr5	21480385	21480596	ENSMUST00000056045.4	Fam185a	+	0.0380189	0.381565	1	211,	0	3027	utr3, cds
chr15	79724398	79724638	ENSMUST00000089311.10	Sun2	-	0.0102329	0.524495	1	240,	0	3709	utr3
chr3	34077398	34078798	ENSMUST00000108195.9	Dnajc19	-	0.0245471	0.598739	2	126,24,	0,1376	659	utr3, cds
chr7	109523949	109524188	ENSMUST00000084738.4	St5	-	0.000954993	0.45376	1	239,	0	3161	utr3
chr4	44131633	44138732	ENSMUST00000107836.7	Rnf38	-	0.0263027	0.631126	5	10,122,85,107,63,	0,2006,3256,5921,7036	1694	cds
chr12	111751189	111755053	ENSMUST00000163220.9	Apopt1	+	0.0275423	0.618566	2	86,90,	0,3774	671	utr3, cds
chr12	27334801	27335101	ENSMUST00000079063.6	Sox11	-	0.00020893	0.392292	1	300,	0	8311	utr3
chr7	75697358	75720139	ENSMUST00000166315.6	Akap13	+	0.0017378	0.551335	4	76,175,68,11,	0,7006,20411,22770	12543	cds
chr9	79684424	79693439	ENSMUST00000121227.7	Col12a1	-	0.0457088	0.616854	3	42,273,76,	0,7735,8939	9953	cds
chr4	103131091	103155517	ENSMUST00000030247.10	Mier1	+	0.00416869	0.661586	9	20,159,133,65,73,152,82,95,31,	0,8266,9019,9745,12042,17207,18032,19442,24395	4703	cds
chrX	94188706	94188856	ENSMUST00000050328.14	Eif2s3x	-	0.00549541	0.516557	1	150,	0	3647	utr3
chr10	93746549	93746968	ENSMUST00000020204.4	Ntn4	+	0.00218776	0.493116	1	419,	0	3646	utr3
chr2	77911532	77921005	ENSMUST00000111821.8	Cwc22	-	0.0128825	0.573554	5	38,82,108,63,39,	0,3964,5523,9285,9434	3388	cds
chr6	71391565	71391836	ENSMUST00000002292.14	Rmnd5a	-	0.0489779	0.576743	1	271,	0	6165	utr3
chr14	54970766	54972712	ENSMUST00000168485.7	Myh7	-	0.0489779	0.277392	4	44,135,96,25,	0,610,858,1921	6230	utr3, cds
chr12	71942191	71944098	ENSMUST00000221317.1	Daam1	+	0.0436516	0.469761	2	76,45,	0,1862	5790	cds
chrX	96168491	96168552	ENSMUST00000117399.1	Msn	+	1.31826e-06	0.600402	1	61,	0	3842	utr3
chr11	51734634	51743817	ENSMUST00000109092.7	Sec24a	-	0.0134896	0.5544	3	27,171,282,	0,1716,8901	2094	cds
chr5	151038523	151038763	ENSMUST00000062015.14	Stard13	-	0.0489779	0.592546	1	240,	0	5526	utr3
chr11	52246500	52246828	ENSMUST00000109072.1	Skp1a	+	6.91831e-08	0.600402	1	328,	0	1754	utr3
chr2	113636775	113709616	ENSMUST00000081349.8	Fmn1	+	0.0074131	0.512634	5	49,52,150,85,201,	0,51333,56233,71087,72640	4235	utr3, cds
chr4	116272811	116292150	ENSMUST00000216692.1	AL670603.1	+	0.00954993	0.567228	5	53,143,177,75,54,	0,13244,14011,18863,19285	1535	cds
chr4	138243050	138243170	ENSMUST00000030541.12	Hp1bp3	+	0.0398107	0.604997	1	120,	0	3311	utr3
chr13	58391327	58391418	ENSMUST00000177019.7	Hnrnpk	-	0.0234423	0.550189	1	91,	0	2626	utr3
chr10	115289652	115290012	ENSMUST00000020343.8	Rab21	-	0.00851138	0.617281	1	360,	0	4602	utr3
chr19	55741969	55742329	ENSMUST00000111662.10	Tcf7l2	+	0.0295121	0.51086	1	360,	0	3715	utr5
chr14	69690146	69693310	ENSMUST00000100420.3	Loxl2	+	0.0457088	0.596668	3	124,112,271,	0,2167,2893	3042	utr3, cds
chr2	160722584	160722764	ENSMUST00000109468.2	Top1	+	9.33254e-05	0.400535	1	180,	0	3856	utr3
chr3	31121617	31122037	ENSMUST00000029194.11	Skil	+	0.00954993	0.482968	1	420,	0	6717	utr3
chr6	87053782	87054675	ENSMUST00000113657.7	Gfpt1	+	0.00851138	0.368567	2	76,75,	0,818	1200	cds
chr1	136526895	136528281	ENSMUST00000189413.6	Kif14	+	0.0380189	0.469761	2	12,1036,	0,350	8943	cds, utr3
chr5	97088547	97088966	ENSMUST00000035635.9	Bmp2k	+	0.0147911	0.323088	1	419,	0	7387	utr3
chr2	181582999	181583539	ENSMUST00000108789.8	Zfp512b	-	0.0114815	0.524131	1	540,	0	5714	utr3
chr12	80950265	80950444	ENSMUST00000110356.2	Srsf5	+	0.0120226	0.473029	1	179,	0	1568	utr3
chr3	54373768	54376055	ENSMUST00000107985.9	Postn	+	0.0354813	0.343885	3	85,137,19,	0,1249,2268	3205	cds
chr4	138243063	138243184	ENSMUST00000105825.7	Hp1bp3	+	0.0467735	0.603322	1	121,	0	4618	utr3
chr2	164018498	164018588	ENSMUST00000018470.9	Ywhab	+	0.00060256	0.463294	1	90,	0	3013	utr3
chr16	90904215	90904695	ENSMUST00000099548.8	Eva1c	+	0.0338844	0.557483	1	480,	0	1948	utr3, cds
chrX	7154858	7155188	ENSMUST00000004428.13	Clcn5	-	0.00288403	0.576743	1	330,	0	8390	utr3
chr9	21767833	21768344	ENSMUST00000034717.6	Kank2	-	0.00040738	0.664804	1	511,	0	5040	utr3
chr11	5828638	5828968	ENSMUST00000109837.7	Polm	-	0.0489779	0.469761	1	330,	0	2697	utr3
chr15	79724401	79724642	ENSMUST00000046259.13	Sun2	-	0.00870964	0.514057	1	241,	0	3804	utr3
chr3	95188327	95190554	ENSMUST00000136139.7	Gabpb2	-	0.0489779	0.632878	3	648,131,2,	0,826,2225	8661	utr3, cds
chr11	51734651	51743829	ENSMUST00000064297.4	Sec24a	-	0.0123027	0.549046	3	10,171,294,	0,1699,8884	2104	cds
chr2	91773552	91805038	ENSMUST00000099712.9	Ambra1	+	0.0416869	0.532554	2	195,15,	0,31471	5021	cds
chr13	58391327	58391417	ENSMUST00000225674.1	Hnrnpk	-	0.0151356	0.524495	1	90,	0	2704	utr3
chr9	58652882	58653092	ENSMUST00000176250.1	Nptn	+	0.0251189	0.577543	1	210,	0	4531	utr3
chr2	69922282	69938089	ENSMUST00000112251.8	Ubr3	+	0.0109648	0.562529	5	106,50,67,131,6,	0,601,12106,13609,15801	8081	cds
chr19	55741928	55742346	ENSMUST00000061496.15	Tcf7l2	+	0.0398107	0.553632	1	418,	0	4053	utr5, cds
chr6	108822296	108822446	ENSMUST00000032196.8	Arl8b	+	0.00346737	0.48971	1	150,	0	4443	utr3
chr2	31616425	31616687	ENSMUST00000150473.6	Fubp3	+	1.7378e-05	0.384219	1	262,	0	843	utr3
chr14	33382224	33387174	ENSMUST00000111944.9	Mapk8	-	0.0199526	0.585199	4	95,78,64,3,	0,1649,4337,4947	1528	cds
chr11	107034998	107035149	ENSMUST00000106763.7	Bptf	-	0.0301995	0.493116	1	151,	0	12036	utr3
chr12	117865153	117874691	ENSMUST00000021592.15	Cdca7l	+	0.00851138	0.441351	6	11,132,354,72,171,8,	0,4852,6930,8567,8742,9530	2957	cds
chrX	36922849	36926899	ENSMUST00000115239.9	Sept6	-	0.0199526	0.438303	2	181,118,	0,3932	1845	cds
chr19	55741973	55742334	ENSMUST00000111654.7	Tcf7l2	+	0.0147911	0.441351	1	361,	0	3059	utr5
chr8	115703444	115703625	ENSMUST00000109104.1	Maf	-	0.00616595	0.297302	1	181,	0	6360	utr3
chr13	21442299	21442419	ENSMUST00000110485.2	Zscan26	-	0.0229087	0.236514	1	120,	0	4366	utr3
chr5	106637437	106637947	ENSMUST00000112698.7	Zfp644	-	0.0371535	0.660669	1	510,	0	5689	cds
chr12	24713849	24714146	ENSMUST00000020980.11	Rrm2	+	0.00269153	0.661586	1	297,	0	2193	utr3
chr2	113636785	113709629	ENSMUST00000099576.8	Fmn1	+	0.00660693	0.508387	5	39,52,150,85,214,	0,51323,56223,71077,72630	11817	utr3, cds
chr4	116272830	116292175	ENSMUST00000106490.2	Pik3r3	+	0.00234423	0.435275	4	34,143,75,79,	0,13225,18844,19266	1830	cds
chr2	114516762	114517121	ENSMUST00000055144.7	Dph6	-	0.0398107	0.624598	1	359,	0	2476	utr3
chr14	49013784	49014111	ENSMUST00000161504.7	Exoc5	-	0.0234423	0.664343	1	327,	0	2582	utr3
chr2	39196776	39197016	ENSMUST00000204701.2	Ppp6c	-	0.0104713	0.628071	1	240,	0	1495	utr3
chr5	106637436	106637946	ENSMUST00000045466.13	Zfp644	-	0.0389045	0.663883	1	510,	0	5569	cds
chr2	72406426	72406755	ENSMUST00000135469.7	Map3k20	+	0.0223872	0.549046	1	329,	0	6663	utr3
chr11	5828665	5828994	ENSMUST00000020767.3	Polm	-	0.0436516	0.450625	1	329,	0	2924	utr3
chr10	128121822	128122328	ENSMUST00000220049.1	Baz2a	+	0.0446684	0.622006	3	158,60,23,	0,245,483	8443	cds
chr17	74689265	74691063	ENSMUST00000182944.7	Birc6	+	0.0275423	0.652477	3	98,111,62,	0,1092,1736	14610	cds
chr2	155848239	155848449	ENSMUST00000006036.12	Uqcc1	-	0.000794328	0.411796	1	210,	0	808	utr3, cds
chr19	55741929	55742348	ENSMUST00000111657.9	Tcf7l2	+	0.0398107	0.553632	1	419,	0	4126	utr5, cds
chr4	155991488	155991727	ENSMUST00000052185.4	B3galt6	-	0.0467735	0.320856	1	239,	0	3184	utr3, cds
chr13	9665908	9666178	ENSMUST00000166299.1	Dip2c	+	0.0389045	0.633756	1	270,	0	4822	utr3, cds
chr4	45316702	45316972	ENSMUST00000030003.9	Exosc3	-	0.0213796	0.604997	1	270,	0	1077	utr3, cds
chr10	89414070	89414431	ENSMUST00000099374.8	Gas2l3	-	0.0371535	0.351111	1	361,	0	6748	cds
chr3	55463033	55466899	ENSMUST00000199585.4	Dclk1	+	0.00831764	0.614293	2	62,327,	0,3539	5196	cds, utr3
chr4	103131104	103155528	ENSMUST00000106857.7	Mier1	+	0.00436516	0.662963	9	7,159,133,65,73,152,82,95,42,	0,8253,9006,9732,12029,17194,18019,19429,24382	4752	cds
chr3	55463035	55480428	ENSMUST00000070418.8	Dclk1	+	0.0371535	0.607097	3	60,85,95,	0,14769,17298	7012	cds
chr3	55463037	55480429	ENSMUST00000200352.1	Dclk1	+	0.0457088	0.625031	3	58,85,96,	0,14767,17296	1662	cds
chr12	25011533	25016990	ENSMUST00000066652.6	Kidins220	+	0.0186209	0.620714	3	55,145,101,	0,1763,5356	7409	cds
chr6	50229394	50251318	ENSMUST00000101405.9	Gsdme	-	0.0288403	0.309927	3	63,193,43,	0,16535,21881	4383	cds
chr1	10179835	10183706	ENSMUST00000131556.1	Arfgef1	-	0.00676083	0.587638	3	142,172,44,	0,1034,3827	3424	cds
chr13	54683051	54683606	ENSMUST00000126717.7	Rnf44	-	0.018197	0.509799	2	165,12,	0,543	792	cds
chr17	36030004	36030153	ENSMUST00000102678.4	H2-T23	-	0.0245471	0.395021	1	149,	0	1472	utr3
chr11	67255908	67260446	ENSMUST00000018632.10	Myh4	+	0.0323594	0.34151	8	48,309,204,126,171,105,96,259,	0,278,1183,2704,2917,3174,3381,4279	6016	utr3, cds
chr10	85115582	85116241	ENSMUST00000095383.5	Tmem263	+	0.0125893	0.616854	1	659,	0	3616	utr3
chr10	23105599	23105839	ENSMUST00000092665.11	Eya4	-	0.0218776	0.510506	1	240,	0	5304	utr3
chr9	42255124	42255334	ENSMUST00000052725.14	Sc5d	-	0.0467735	0.627636	1	210,	0	4787	utr3
chr9	15341496	15353004	ENSMUST00000161132.8	Cep295	-	0.0301995	0.547906	6	128,141,96,94,125,106,	0,2627,5444,9314,10194,11402	7605	cds
chr18	42327181	42333332	ENSMUST00000091920.5	Rbm27	+	0.0263027	0.660669	4	57,165,105,124,	0,172,5598,6027	6266	cds
chr18	36667428	36667602	ENSMUST00000006209.4	Sra1	-	0.0245471	0.65293	1	174,	0	695	cds, utr3
chr9	107760348	107767583	ENSMUST00000182022.7	Rbm5	-	0.0275423	0.57995	3	43,156,41,	0,5146,7194	869	cds
chr11	100903512	100904985	ENSMUST00000092671.11	Stat3	-	0.00794328	0.590087	3	2,159,79,	0,91,1394	2927	cds
chr2	180589572	180592439	ENSMUST00000029087.3	Ogfr	+	0.0316228	0.65022	4	49,69,79,13,	0,1414,2044,2854	2449	cds
chr8	79677013	79677343	ENSMUST00000173286.7	Otud4	+	0.000616595	0.548286	1	330,	0	7213	utr3
chr2	73631763	73660139	ENSMUST00000154258.7	Chn1	-	0.0323594	0.571965	3	67,78,63,	0,27916,28313	712	cds, utr5
chr4	103143176	103155517	ENSMUST00000106855.1	Mier1	+	0.0245471	0.64038	5	30,152,82,95,31,	0,5122,5947,7357,12310	1079	cds
chr2	76380522	76383649	ENSMUST00000046389.4	Rbm45	+	0.0245471	0.574349	2	43,195,	0,2932	1898	cds, utr3
chr9	113919351	113919562	ENSMUST00000111838.9	Clasp2	+	0.0354813	0.466516	1	211,	0	5609	utr3
chr14	101884285	101885461	ENSMUST00000100337.9	Lmo7	+	0.00316228	0.61132	2	129,171,	0,1005	6092	cds
chr16	36000220	36012913	ENSMUST00000173555.7	Kpna1	+	0.00645654	0.546768	4	95,108,100,21,	0,2622,9095,12672	442	cds
chr10	12714182	12726346	ENSMUST00000218635.1	Utrn	-	4.0738e-05	0.533293	4	192,88,124,136,	0,5835,6636,12028	11801	cds
chr19	40294890	40296635	ENSMUST00000225153.1	Sorbs1	-	0.0234423	0.577943	2	226,104,	0,1641	3589	utr3, cds
chr9	73012009	73015686	ENSMUST00000037977.14	Ccpg1	+	2.51189e-05	0.660669	2	983,355,	0,3322	3151	utr3, cds
chr2	120316579	120316819	ENSMUST00000102501.9	Vps39	-	0.00630957	0.420448	1	240,	0	4384	utr3
chr15	93242104	93242374	ENSMUST00000049484.12	Gxylt1	-	0.0190546	0.502432	1	270,	0	6611	utr3
chr17	10212697	10212908	ENSMUST00000042296.7	Qk	-	0.0380189	0.559419	1	211,	0	6718	utr3
chr15	81795909	81796089	ENSMUST00000109554.1	Zc3h7b	+	0.00047863	0.504176	1	180,	0	5958	utr3
chr1	163797365	163815846	ENSMUST00000027877.6	Kifap3	+	0.0346737	0.579548	3	28,100,22,	0,17003,18459	3946	cds
chr18	21128692	21129080	ENSMUST00000049260.6	Garem1	-	0.0338844	0.200267	1	388,	0	4923	utr3
chr16	92695858	92696279	ENSMUST00000113956.9	Runx1	-	0.0218776	0.638164	1	421,	0	4738	utr5
chr16	50196645	50196944	ENSMUST00000089404.9	Bbx	-	0.042658	0.460094	1	299,	0	4024	utr3
chr12	101878011	101883604	ENSMUST00000177183.7	Trip11	-	0.00724436	0.582771	3	137,141,349,	0,777,5244	5076	cds
chr7	67233766	67234276	ENSMUST00000156690.7	Mef2a	-	0.00239883	0.576743	1	510,	0	5538	utr3
chrX	8124371	8124702	ENSMUST00000130832.7	Wdr13	-	0.000128825	0.456916	1	331,	0	4374	utr3
chr12	21342868	21347370	ENSMUST00000101551.9	Adam17	-	0.0467735	0.655197	4	109,90,57,74,	0,2752,3148,4428	4469	cds
chr3	35919164	35921111	ENSMUST00000148465.7	Dcun1d1	-	0.0436516	0.5544	2	5,141,	0,1806	784	cds
chr3	103057463	103057613	ENSMUST00000199571.4	Csde1	+	0.0199526	0.615572	1	150,	0	3123	utr3
chr2	20805784	20806175	ENSMUST00000066509.9	Etl4	+	0.0489779	0.656561	1	391,	0	7197	cds
chr2	26395987	26396137	ENSMUST00000076431.12	Pmpca	+	0.00301995	0.547906	1	150,	0	3135	utr3
chrX	9993090	9994543	ENSMUST00000067529.8	Sytl5	+	0.0489779	0.373712	2	7,143,	0,1310	2301	utr3, cds
chr11	30948380	30950767	ENSMUST00000073192.13	Erlec1	-	0.0467735	0.646624	4	143,35,64,27,	0,1562,2179,2360	2532	cds
chr2	77911528	77921001	ENSMUST00000065889.9	Cwc22	-	0.0120226	0.569197	5	42,82,108,63,35,	0,3968,5527,9289,9438	3471	cds
chr7	49608232	49608922	ENSMUST00000184945.7	Nav2	+	0.0194984	0.57995	1	690,	0	10665	utr3
chr14	36875923	36876103	ENSMUST00000067700.12	Ccser2	-	0.0436516	0.550189	1	180,	0	7334	utr3
chr4	133970876	133971205	ENSMUST00000012262.11	Dhdds	-	0.00776247	0.612168	1	329,	0	3133	utr3, cds
chr11	78222829	78223198	ENSMUST00000002121.4	Supt6	-	0.0331131	0.554016	2	76,45,	0,324	6488	cds
chr11	61070092	61071072	ENSMUST00000108717.2	Kcnj12	+	0.0316228	0.476319	1	980,	0	2463	cds, utr3
chr13	67041339	67041698	ENSMUST00000167565.2	Zfp712	-	0.040738	0.111878	1	359,	0	3968	cds
chr6	50229420	50251312	ENSMUST00000170142.7	Gsdme	-	0.0190546	0.248273	3	37,193,37,	0,16509,21855	2133	cds
