# Supplementary material for: A defined N6-methyladenosine (m6A) profile conferred by METTL3 regulates muscle stem cell/myoblast state transitions
Source: Cell Death Discov. 2020 Sep 29;6:95. doi: 10.1038/s41420-020-00328-5 (PMC7524727; doi:10.1038/s41420-020-00328-5)
Supplement: Supplementary file 6 — Supplementary Table 3 [file 41420_2020_328_MOESM6_ESM.xlsx]

## Sheet: Supplementary Table 3
RNA-sequencing of samples collected in GM compared to 3d DM
GeneID	Length	logFC	logCPM	PValue	FDR
17906	633	-11.9487	4.19844	9.46178e-32	1.61246e-29
231148	3759	-10.6362	2.88571	4.50308e-26	5.4698e-24
59095	1792	-10.4878	2.7748	1.01419e-38	2.82439e-36
268859	5481	-10.0542	2.34795	3.91748e-33	7.71203e-31
77569	6460	-9.87856	2.17925	4.81545e-31	7.96853e-29
13405	13852	-9.44458	1.65116	4.9555e-13	1.56737e-11
170711	3461	-9.39059	1.62976	9.72288e-16	4.53126e-14
71597	1792	-9.34208	1.6485	7.666e-24	8.33623e-22
231470	15848	-9.18352	1.5291	5.41414e-21	4.68323e-19
12817	2900	-8.90733	1.22353	1.01584e-18	6.70455e-17
214425	4153	-8.83179	4.80447	4.56415e-64	1.73711e-60
319476	7318	-8.83122	1.14546	1.4812e-17	8.62876e-16
668215	2662	-8.80066	1.15512	1.96542e-19	1.43854e-17
217826	3112	-8.61845	1.02126	7.70357e-15	3.19852e-13
53973	2060	-8.38638	0.763083	3.11533e-16	1.55331e-14
238447	1225	-8.3114	0.731561	1.07398e-13	3.78478e-12
100041375	2064	-8.05584	0.473852	1.3404e-13	4.65189e-12
24117	2242	-8.04849	0.474823	2.70772e-13	8.96137e-12
67866	1169	-8.00679	0.43161	3.06977e-13	1.0072e-11
234515	4122	-7.95919	3.41353	2.80527e-44	1.33461e-41
14613	3109	-7.95049	4.61616	1.2479e-52	1.18737e-49
13421	3702	-7.85732	2.47841	5.85243e-34	1.21496e-31
23969	4268	-7.76744	2.33943	9.81675e-21	8.24174e-19
17896	883	-7.67421	9.71751	3.98258e-88	4.5473e-84
16019	1491	-7.66977	2.20739	1.01724e-14	4.16303e-13
22061	6056	-7.65044	3.62712	7.57189e-45	3.75895e-42
77794	3242	-7.47891	4.15694	9.41349e-50	7.16555e-47
70426	1277	-7.46992	2.1127	3.02788e-26	3.84137e-24
12391	1157	-7.4666	4.79234	3.49698e-61	9.98214e-58
17885	6149	-7.4538	5.3488	1.98084e-56	3.23103e-53
241035	12928	-7.39648	2.85418	7.92084e-38	2.10326e-35
18600	4758	-7.37449	4.03018	5.43771e-30	8.27836e-28
233199	3624	-7.34021	2.73873	3.56486e-16	1.76206e-14
59006	1153	-7.22681	5.61128	3.67757e-67	2.09953e-63
29820	4777	-7.19009	1.82513	8.42994e-25	9.53001e-23
100043899	1094	-7.14001	5.03818	2.68536e-59	6.1323e-56
11472	2985	-7.07902	5.39263	3.52295e-58	6.70417e-55
109272	3981	-7.02452	2.48622	3.26178e-32	5.81922e-30
100303644	1909	-7.00029	2.469	5.28663e-33	1.0231e-30
226041	7981	-6.98825	6.07114	8.69559e-46	4.96431e-43
14563	2317	-6.97598	1.62822	7.3735e-23	7.51702e-21
110880	6598	-6.90892	5.01117	2.05547e-48	1.46683e-45
13009	973	-6.86625	5.07639	1.03732e-54	1.48052e-51
217012	3552	-6.80283	5.52401	1.54842e-14	6.16025e-13
434246	2472	-6.75099	7.28966	1.21022e-47	7.67683e-45
17884	6016	-6.69126	5.78511	2.26302e-12	6.42765e-11
12372	1874	-6.6778	5.22236	6.22863e-36	1.4514e-33
544791	5817	-6.64293	3.77811	1.422e-39	4.38822e-37
68709	4022	-6.63571	1.39016	3.74216e-11	8.68456e-10
12862	659	-6.6227	4.39694	2.0607e-50	1.80993e-47
243547	5143	-6.61875	2.10951	9.30988e-27	1.19438e-24
56534	781	-6.61543	1.29136	3.54146e-19	2.49607e-17
110326	2785	-6.59793	3.53505	1.00048e-41	3.93914e-39
11875	1714	-6.59524	1.26958	2.74467e-19	1.97098e-17
19293	904	-6.5762	1.18671	3.23749e-14	1.23219e-12
11870	1417	-6.56481	4.33065	2.85292e-42	1.20647e-39
68460	1124	-6.56111	3.47845	7.09327e-34	1.44627e-31
12373	2461	-6.47707	8.72041	1.07039e-21	9.69974e-20
319713	4563	-6.4653	5.33691	4.53507e-45	2.3537e-42
77018	7481	-6.45559	1.09368	5.45512e-15	2.30691e-13
271127	4974	-6.4473	1.93869	3.90126e-26	4.79031e-24
17189	1252	-6.44259	7.46801	1.69371e-38	4.60448e-36
17888	6079	-6.41055	4.32404	8.22263e-47	4.94136e-44
53311	1829	-6.4017	8.78503	5.20041e-20	4.03934e-18
100040972	971	-6.39894	4.6873	3.69011e-27	4.89926e-25
26549	1293	-6.39865	5.99795	5.3197e-42	2.1693e-39
69454	799	-6.37047	1.83762	2.30868e-20	1.89644e-18
668940	6163	-6.35591	4.37054	2.34664e-45	1.2759e-42
74633	1520	-6.31502	0.994897	4.19533e-16	2.0384e-14
17879	6019	-6.31482	9.00633	1.10269e-30	1.74868e-28
17882	6083	-6.27999	5.77165	4.14448e-27	5.43928e-25
107769	2202	-6.27996	0.984321	4.07502e-16	1.9884e-14
73458	1999	-6.2601	0.93931	1.56206e-15	7.1058e-14
17883	5992	-6.23419	10.8192	8.7221e-19	5.79006e-17
66106	1129	-6.20277	5.61721	2.53552e-39	7.42323e-37
78335	781	-6.18741	0.863782	1.81275e-14	7.18679e-13
234072	1365	-6.18441	0.87608	3.54963e-15	1.52367e-13
57355	1942	-6.16613	3.81173	2.92215e-41	1.0763e-38
68775	1597	-6.13315	1.65588	5.4088e-20	4.17282e-18
219134	3146	-6.13216	2.15754	3.90173e-26	4.79031e-24
21952	1114	-6.11177	9.44659	9.24319e-21	7.81769e-19
140781	6054	-6.11079	5.73922	1.20406e-52	1.18737e-49
21393	948	-6.08301	3.42572	3.33742e-40	1.19083e-37
15483	1446	-6.06748	0.779187	7.01487e-15	2.9232e-13
12292	6260	-6.05693	6.46961	2.46589e-19	1.79335e-17
380698	28034	-6.03732	6.79515	1.32072e-27	1.79524e-25
224454	3115	-6.03619	0.757318	1.40437e-14	5.64618e-13
54563	7035	-6.02919	0.718205	2.69103e-13	8.93202e-12
70598	4207	-6.00987	5.11857	8.495e-53	9.69959e-50
98660	6227	-5.98375	6.15635	2.3026e-54	2.92124e-51
93677	1967	-5.96685	5.68322	9.20023e-40	2.918e-37
63828	4358	-5.91429	3.42407	1.76055e-39	5.29e-37
241158	3243	-5.90411	0.664691	1.94074e-12	5.58171e-11
21924	703	-5.88972	9.71782	3.93637e-20	3.16517e-18
76071	2382	-5.88291	1.87043	7.45752e-19	5.00882e-17
622283	2019	-5.85729	1.4109	1.68308e-16	8.77507e-15
67426	4076	-5.85238	5.22588	2.5171e-35	5.74804e-33
75986	1404	-5.8263	0.557059	6.27592e-13	1.94724e-11
56642	1100	-5.79765	4.90344	3.37614e-20	2.73396e-18
17929	5613	-5.77842	6.01218	1.10431e-32	2.1015e-30
68800	1110	-5.76356	0.509409	1.28577e-12	3.79352e-11
223513	1762	-5.75106	3.54481	2.91199e-39	8.31226e-37
18419	10043	-5.74705	4.1488	1.42192e-30	2.22405e-28
21925	693	-5.70891	8.63141	8.30909e-16	3.92038e-14
433367	1751	-5.70532	1.73706	1.34576e-22	1.33616e-20
80982	7114	-5.6843	4.70675	1.44508e-42	6.34611e-40
71797	1651	-5.6787	1.21843	1.43932e-17	8.42778e-16
17907	755	-5.67426	11.1482	2.15708e-13	7.26537e-12
207215	2518	-5.59234	1.61904	4.94276e-20	3.89217e-18
11464	1390	-5.58449	9.05053	1.79215e-13	6.09011e-12
217217	1362	-5.57345	1.12201	2.01529e-17	1.13914e-15
12491	3927	-5.55807	4.12339	5.27884e-40	1.82648e-37
100504518	5547	-5.5461	1.59624	7.07734e-20	5.38727e-18
11459	1433	-5.54335	10.7685	5.12811e-17	2.80157e-15
19215	805	-5.53984	1.07556	5.93797e-17	3.21326e-15
21957	1121	-5.53835	9.19576	6.5906e-12	1.72595e-10
50530	1413	-5.51846	2.71684	1.57785e-23	1.68373e-21
74100	10727	-5.48512	4.73587	6.70894e-31	1.07891e-28
241113	2832	-5.47056	5.30839	2.73753e-23	2.89417e-21
20726	2101	-5.46872	1.02542	7.11433e-16	3.41064e-14
21953	667	-5.46265	8.28621	2.66007e-08	3.78711e-07
14061	1988	-5.45263	1.88788	9.05433e-22	8.27059e-20
19309	2844	-5.43173	5.95225	1.39061e-17	8.1845e-16
242702	5575	-5.40696	6.60215	3.30585e-21	2.90355e-19
66473	887	-5.38902	2.78384	1.42678e-09	2.61913e-08
56504	1964	-5.38047	3.70153	2.58234e-32	4.68018e-30
67252	3658	-5.3464	4.84479	3.0255e-06	2.93502e-05
14313	2337	-5.34233	6.3289	1.44815e-36	3.59457e-34
78321	1954	-5.3302	5.27463	5.1665e-37	1.31091e-34
17260	6565	-5.31367	6.79225	8.38413e-35	1.80623e-32
116872	1887	-5.30609	1.90627	8.01014e-09	1.28095e-07
241303	4011	-5.29029	1.35628	7.10724e-18	4.29368e-16
116904	6369	-5.27411	4.17891	8.28815e-40	2.78336e-37
19024	4733	-5.25746	0.813783	6.20793e-13	1.93139e-11
74249	3657	-5.24984	0.786701	4.05372e-12	1.09942e-10
243197	2508	-5.24665	4.21388	8.59299e-43	3.92459e-40
71841	1776	-5.24274	0.81656	5.86217e-14	2.15223e-12
21955	934	-5.22419	8.30935	7.84452e-10	1.49531e-08
12733	2455	-5.21624	0.842829	2.12949e-11	5.17331e-10
29818	2768	-5.21502	4.31652	3.1228e-23	3.2712e-21
106877	3403	-5.21013	4.18645	4.98721e-36	1.18633e-33
70355	4672	-5.20415	5.9582	1.35711e-17	8.02875e-16
140571	6022	-5.19837	1.3185	3.92231e-13	1.2723e-11
11539	5786	-5.19656	3.24101	3.41124e-32	5.99223e-30
12715	1415	-5.17548	6.3602	1.13897e-10	2.46303e-09
228003	2538	-5.14088	7.35416	3.83684e-15	1.64079e-13
19200	1851	-5.09389	3.87961	3.91794e-37	1.0167e-34
12322	5358	-5.09287	5.70268	2.51614e-19	1.81831e-17
382864	2835	-5.08754	2.0562	1.08961e-20	9.08118e-19
433766	1886	-5.08671	4.579	2.97828e-09	5.09834e-08
74434	2348	-5.06141	0.624788	5.18651e-11	1.17266e-09
73341	4569	-5.05633	2.08232	2.44837e-16	1.24801e-14
15559	2072	-5.05025	2.04986	2.74121e-22	2.67514e-20
68507	6067	-5.01208	5.31087	1.74741e-18	1.11463e-16
68802	5246	-5.00112	2.80936	4.23353e-18	2.59884e-16
442827	4105	-4.99769	2.68718	1.62597e-28	2.26407e-26
629147	1472	-4.97955	1.98181	1.49024e-17	8.63732e-16
17996	22489	-4.97511	8.43525	6.80802e-11	1.51233e-09
56012	906	-4.93447	4.87672	3.29371e-11	7.73819e-10
16176	1328	-4.93028	1.05596	2.32976e-13	7.82388e-12
69743	8500	-4.92523	3.8399	6.58421e-35	1.47409e-32
106393	4978	-4.91877	8.26418	4.77429e-13	1.51962e-11
75589	698	-4.91163	1.00133	3.54638e-15	1.52367e-13
15464	2431	-4.90008	6.45272	8.26179e-09	1.31373e-07
240726	8512	-4.89665	2.25907	2.35222e-16	1.20438e-14
319480	4937	-4.85623	0.955892	6.90888e-14	2.50431e-12
653016	976	-4.85203	5.3553	1.10026e-08	1.69309e-07
20707	1955	-4.81739	0.4353	1.31812e-10	2.8184e-09
27428	7607	-4.79995	4.14518	3.11853e-33	6.24691e-31
81799	2569	-4.75192	8.86528	1.39672e-32	2.57221e-30
22268	1769	-4.74162	1.25128	1.62358e-13	5.55032e-12
17901	1111	-4.74059	9.07777	7.74604e-10	1.479e-08
72330	2455	-4.72967	5.05677	4.43087e-19	3.0795e-17
108802	1606	-4.72743	1.49233	3.30823e-18	2.0529e-16
227721	1824	-4.70491	3.67672	3.95679e-18	2.44209e-16
320502	2242	-4.67501	6.54479	2.66978e-09	4.64689e-08
16500	11153	-4.67129	2.79085	6.53884e-13	2.01241e-11
74376	8280	-4.65571	3.74216	9.12333e-29	1.31861e-26
69564	1840	-4.64142	2.87353	1.52262e-09	2.78164e-08
11878	2731	-4.63321	1.8548	1.5388e-19	1.15592e-17
69585	2021	-4.60811	6.47115	2.59911e-07	3.09454e-06
224796	5870	-4.59911	3.17595	3.57563e-19	2.5047e-17
26903	7056	-4.59551	5.78397	5.34999e-31	8.7266e-29
140493	7617	-4.59132	3.0457	1.70682e-19	1.26548e-17
56636	947	-4.58403	4.27565	5.7216e-12	1.51225e-10
20190	15362	-4.58053	8.02738	9.78341e-14	3.46916e-12
227659	2136	-4.57249	4.40515	2.05395e-06	2.06262e-05
14184	4399	-4.57049	2.14519	7.51412e-22	7.0906e-20
16000	7817	-4.56776	1.34973	6.62719e-16	3.19279e-14
381339	1096	-4.56142	4.16396	1.18688e-32	2.22161e-30
11937	3440	-4.54077	8.11214	5.75503e-08	7.7398e-07
244698	5261	-4.54056	3.86349	2.73684e-22	2.67514e-20
66139	1493	-4.53894	8.39983	6.7097e-08	8.96039e-07
17969	2721	-4.53762	1.34245	7.93715e-15	3.28356e-13
378431	4457	-4.53381	4.56593	1.04106e-12	3.11173e-11
14537	4707	-4.53057	1.48915	7.24429e-12	1.8928e-10
100043946	1412	-4.51762	3.87976	4.96728e-14	1.84144e-12
53627	1896	-4.48296	6.13401	1.85988e-30	2.86975e-28
12654	1689	-4.45754	1.29133	1.18596e-10	2.55915e-09
329738	2603	-4.44537	1.87603	1.65905e-17	9.51912e-16
233765	4312	-4.44305	3.33023	1.32057e-18	8.56718e-17
14264	2859	-4.43657	0.610737	1.49382e-10	3.15275e-09
11811	1218	-4.42578	5.82875	3.02828e-14	1.16421e-12
66528	940	-4.41179	2.94726	1.38267e-21	1.2431e-19
55925	1505	-4.40047	2.11861	4.22499e-20	3.35007e-18
17930	4953	-4.39842	8.37608	1.81515e-08	2.66899e-07
83453	6771	-4.39163	1.45068	1.28625e-14	5.18954e-13
56741	6214	-4.38929	3.52214	8.13049e-14	2.91931e-12
12006	4260	-4.37516	1.80701	2.34546e-18	1.47958e-16
70129	2345	-4.36923	2.89247	4.51707e-05	0.000342697
66109	1923	-4.36309	2.18197	2.0705e-15	9.26202e-14
77739	7839	-4.334	2.91392	4.6943e-15	1.99255e-13
64082	2205	-4.32276	1.45943	5.32331e-08	7.19309e-07
230824	2779	-4.32253	1.99925	7.57245e-13	2.29953e-11
12398	7964	-4.32147	4.0881	9.98319e-09	1.55509e-07
50706	3295	-4.31612	4.99317	7.25496e-19	4.90161e-17
17153	2778	-4.30273	2.85994	1.19807e-23	1.29053e-21
380711	6410	-4.26662	6.27774	8.53798e-40	2.78533e-37
11981	3529	-4.24177	2.79351	2.64257e-24	2.92941e-22
194231	2467	-4.23739	1.01739	1.99063e-10	4.10271e-09
74770	1995	-4.21163	2.5727	4.62665e-13	1.47975e-11
319229	1924	-4.20564	1.01337	3.62032e-13	1.17769e-11
230806	4761	-4.20334	0.73872	3.36444e-12	9.27902e-11
16185	2697	-4.17882	0.379691	1.83194e-09	3.29403e-08
56219	4114	-4.17769	2.20163	2.60213e-15	1.13401e-13
213393	1317	-4.17525	2.74285	7.59515e-16	3.61339e-14
378435	1080	-4.17323	2.66596	1.91223e-18	1.21299e-16
70450	3967	-4.15032	3.59957	5.4371e-29	8.06244e-27
108079	8201	-4.14966	3.52971	1.06391e-18	6.98148e-17
231832	2090	-4.13631	2.13132	3.20793e-18	2.00154e-16
666794	3224	-4.13527	6.18121	2.46209e-09	4.3183e-08
16002	4236	-4.13024	6.03574	5.03851e-18	3.06009e-16
21956	1194	-4.11193	9.50041	1.31878e-34	2.78849e-32
238564	5641	-4.09996	4.91542	6.03952e-29	8.84093e-27
18191	9782	-4.09776	2.98288	1.45807e-08	2.19924e-07
384061	2702	-4.09214	3.03699	6.3333e-06	5.72101e-05
219148	4235	-4.07497	5.16524	4.31814e-32	7.47038e-30
216459	1026	-4.07079	7.23782	4.14392e-15	1.7655e-13
237759	5665	-4.06941	1.48187	1.3325e-12	3.92126e-11
13479	2243	-4.05608	1.98916	4.84461e-11	1.10411e-09
76757	4514	-4.0399	4.23583	5.49129e-06	5.03611e-05
54610	4440	-4.03754	3.93223	9.61988e-29	1.373e-26
104174	3756	-4.03651	1.49991	2.73129e-14	1.05715e-12
723817	119	-4.02386	1.79446	1.8515e-14	7.31504e-13
65256	2690	-4.0187	2.32783	1.12772e-14	4.56605e-13
76509	1846	-4.01808	2.42139	5.07666e-20	3.97023e-18
107589	7809	-3.99482	3.20961	1.39959e-18	9.02857e-17
17928	1480	-3.99366	8.52263	2.3259e-08	3.35317e-07
116847	3602	-3.95842	3.21289	2.54245e-08	3.63325e-07
217371	1865	-3.95787	3.14132	1.49965e-21	1.33774e-19
74843	1829	-3.95159	3.6818	7.6961e-14	2.77205e-12
11449	1921	-3.94318	7.65526	7.42962e-05	0.000533867
12814	7275	-3.93174	0.510617	1.17211e-09	2.17612e-08
14747	2845	-3.91959	3.11472	3.79642e-25	4.33475e-23
216350	1522	-3.89979	2.71559	1.48509e-09	2.72179e-08
24053	3515	-3.88512	5.74508	2.10643e-11	5.13915e-10
217219	3099	-3.8825	6.54715	3.68712e-29	5.53941e-27
13175	12995	-3.85211	8.64043	2.17593e-16	1.1242e-14
74166	2096	-3.84659	7.18597	3.14684e-09	5.35479e-08
68528	975	-3.84235	0.977097	1.51603e-09	2.77404e-08
232288	5029	-3.79629	1.44271	7.60299e-13	2.30017e-11
100504305	1607	-3.79004	1.70867	2.07661e-15	9.26202e-14
20661	6755	-3.77105	3.76611	1.73533e-25	2.02183e-23
12869	363	-3.76888	2.27897	6.57469e-05	0.000479679
20272	7333	-3.74661	2.43651	2.94932e-12	8.21351e-11
68016	2044	-3.73454	7.61247	4.45809e-36	1.08303e-33
67484	2673	-3.70239	1.61747	9.32348e-14	3.31637e-12
56437	1575	-3.70208	4.11116	1.47812e-27	1.98555e-25
75973	2749	-3.69739	1.82568	1.51366e-14	6.06418e-13
98733	5770	-3.68784	6.93018	7.28757e-22	6.93412e-20
16515	2463	-3.68777	2.25011	4.78748e-12	1.28017e-10
244923	6260	-3.68484	4.94496	2.16016e-09	3.84785e-08
13867	4020	-3.66424	6.10918	2.54914e-11	6.11473e-10
21916	2871	-3.65429	4.12704	1.12457e-12	3.33516e-11
12295	2455	-3.62849	6.13195	2.72772e-13	9.00148e-12
381836	1139	-3.60942	0.521208	5.01049e-09	8.24349e-08
12180	3361	-3.60762	5.96361	6.56454e-09	1.06017e-07
67455	3222	-3.60301	3.39385	8.70694e-23	8.72069e-21
239530	2141	-3.59299	1.6037	1.43144e-10	3.0436e-09
18601	3068	-3.58879	1.27334	7.30054e-11	1.61233e-09
66175	1179	-3.58215	6.53298	3.04926e-14	1.16834e-12
258548	960	-3.56615	1.23602	6.58829e-12	1.72595e-10
68760	3922	-3.56585	7.94543	6.82822e-21	5.81825e-19
382075	1080	-3.56472	0.480603	2.81036e-09	4.84723e-08
215303	2453	-3.55958	1.21682	5.38736e-12	1.43053e-10
24131	6016	-3.55833	6.51487	1.67247e-19	1.24812e-17
320709	2781	-3.55799	1.05859	3.86605e-11	8.93574e-10
17388	4279	-3.55451	5.28678	7.81555e-19	5.21859e-17
14077	640	-3.52574	4.42763	4.85576e-08	6.58178e-07
107351	5410	-3.52095	2.28238	1.17505e-11	3.01499e-10
93806	1925	-3.51741	1.3384	2.33034e-12	6.60244e-11
12335	3488	-3.51568	4.70206	3.16063e-10	6.36475e-09
381217	2548	-3.50691	1.67709	4.1193e-14	1.54718e-12
94045	2288	-3.50658	2.87892	1.41584e-18	9.08205e-17
58522	1532	-3.50085	5.54343	1.44147e-07	1.80271e-06
27027	1827	-3.49971	3.80113	3.43062e-06	3.28064e-05
18125	4388	-3.48785	0.842596	3.08094e-09	5.25833e-08
76884	7029	-3.47582	1.93123	1.20678e-07	1.531e-06
85030	1603	-3.45304	2.22474	9.69561e-16	4.53126e-14
60613	2512	-3.43793	3.93694	2.78059e-19	1.9843e-17
19091	7378	-3.43777	2.82744	7.76993e-08	1.02801e-06
216739	3074	-3.43555	3.81449	1.45051e-11	3.63998e-10
105859	2490	-3.43258	3.94864	3.41303e-12	9.39035e-11
12842	4709	-3.41686	5.96182	1.58023e-28	2.22754e-26
67216	2802	-3.41112	3.03784	1.90062e-19	1.40008e-17
18175	5499	-3.4111	5.72511	4.45014e-19	3.0795e-17
20536	4441	-3.40907	5.49681	1.67221e-16	8.75837e-15
14181	1159	-3.36627	3.85507	1.62484e-11	4.03313e-10
329941	4331	-3.36118	2.46827	7.09978e-07	7.77978e-06
22437	5839	-3.33721	6.65729	1.75978e-31	2.95487e-29
12323	4190	-3.33519	0.705378	2.11265e-09	3.76909e-08
11565	1791	-3.31538	5.88206	6.49577e-13	2.00456e-11
52250	3804	-3.30059	3.49231	1.47002e-15	6.71386e-14
20502	4157	-3.29631	3.46366	0.000280718	0.00174103
66273	893	-3.29372	5.02415	1.69061e-09	3.0495e-08
268567	3961	-3.28803	1.36567	1.2955e-11	3.28711e-10
666048	6617	-3.28067	1.94246	3.49255e-10	6.98388e-09
20391	1693	-3.27605	4.86442	2.03601e-06	2.04641e-05
12667	3275	-3.27499	4.00625	0.000144272	0.000968997
11752	1871	-3.24656	7.44675	8.61557e-22	7.93327e-20
118449	7116	-3.24548	6.21852	3.05485e-28	4.20244e-26
109245	5230	-3.24238	2.87729	2.09034e-15	9.28697e-14
18642	3051	-3.22788	7.45434	5.85103e-22	5.66161e-20
53620	1648	-3.19955	6.03194	1.03964e-25	1.23652e-23
216795	3318	-3.19849	4.56948	1.16457e-16	6.21359e-15
93670	1248	-3.19312	0.407634	1.84382e-07	2.25888e-06
23876	5829	-3.18734	4.05172	3.06045e-20	2.49602e-18
242050	10084	-3.18147	0.582589	2.11735e-08	3.0719e-07
277978	2497	-3.18068	2.60831	1.66484e-10	3.48154e-09
22004	2098	-3.17428	10.2659	3.22208e-25	3.71613e-23
21384	3567	-3.16989	6.78588	5.69275e-14	2.09677e-12
54200	1136	-3.16622	1.02481	5.09295e-10	9.94039e-09
100302688	858	-3.15683	1.91365	1.81376e-07	2.22683e-06
382427	2719	-3.14708	0.887385	3.94422e-09	6.59372e-08
142687	2101	-3.13994	0.982305	1.05339e-08	1.62755e-07
243277	5163	-3.12972	1.00366	3.07774e-09	5.25833e-08
271424	2305	-3.11581	4.08416	0.000166712	0.00110093
170720	3958	-3.11082	0.831337	1.12467e-08	1.72832e-07
12575	2026	-3.10193	9.70117	4.53688e-12	1.21601e-10
93890	4714	-3.10103	0.836619	1.48407e-08	2.23256e-07
230726	1217	-3.10021	1.09788	1.68503e-09	3.04425e-08
22138	104320	-3.09919	9.60551	0.000107405	0.000745952
78286	12066	-3.09132	6.39774	6.24356e-23	6.42243e-21
76441	6045	-3.07951	5.77213	3.70757e-10	7.34949e-09
24063	2490	-3.07768	3.78241	1.4967e-11	3.73129e-10
17762	5387	-3.07572	2.90263	2.08642e-05	0.000170284
13655	1416	-3.06563	3.83134	3.65583e-10	7.27217e-09
268709	3144	-3.05485	1.02194	1.68105e-07	2.07281e-06
20192	15410	-3.04391	3.74493	1.61415e-08	2.39666e-07
17777	4410	-3.04203	4.27491	4.58995e-21	4.00062e-19
13195	2089	-3.03973	1.20833	3.54255e-06	3.37919e-05
22409	1962	-3.02154	4.02644	6.77189e-22	6.4976e-20
67063	2983	-3.01671	2.17	1.11981e-10	2.4308e-09
13371	5815	-3.00906	4.26507	2.72397e-17	1.53213e-15
235633	5224	-2.99373	3.58442	1.6032e-08	2.38351e-07
225845	3523	-2.9808	6.14417	1.59891e-24	1.78983e-22
243078	2373	-2.97275	2.1239	1.80969e-06	1.83508e-05
14102	1801	-2.96946	1.49865	4.0265e-11	9.26907e-10
226438	8996	-2.9494	3.24005	1.0926e-16	5.85694e-15
57339	4809	-2.93324	5.53506	1.08542e-18	7.08189e-17
233752	2321	-2.92512	0.959063	4.99392e-09	8.23281e-08
330427	3847	-2.90403	1.07584	1.85385e-08	2.71723e-07
240752	7929	-2.89928	2.4195	6.58417e-09	1.06184e-07
13041	1232	-2.8806	1.73566	1.81937e-10	3.79079e-09
24115	2082	-2.86819	2.25615	3.59666e-11	8.39808e-10
75600	861	-2.85777	1.88432	0.000770577	0.00424431
245527	5819	-2.84449	6.43439	1.92294e-21	1.70202e-19
57278	2407	-2.83352	4.10827	3.61305e-07	4.18395e-06
93885	3438	-2.82187	0.86997	3.2075e-08	4.4717e-07
12554	2290	-2.81347	6.60594	1.286e-16	6.82954e-15
69253	840	-2.80374	4.76145	1.52742e-17	8.8081e-16
224419	1652	-2.80356	2.70243	1.87237e-12	5.41235e-11
12550	4413	-2.80125	0.458775	5.31098e-07	5.98397e-06
16878	4040	-2.79464	2.86039	5.24329e-12	1.39552e-10
207839	5769	-2.79179	3.37523	0.00113885	0.00597032
68339	6292	-2.79113	4.55678	5.46564e-19	3.72334e-17
22403	1774	-2.79058	1.58567	2.86488e-09	4.93381e-08
22295	11260	-2.78602	2.61705	7.08859e-09	1.13996e-07
100504267	2956	-2.77715	2.10039	2.28879e-11	5.52502e-10
96875	4278	-2.7587	0.940781	2.56798e-08	3.66057e-07
74377	2867	-2.75361	1.72669	3.43308e-09	5.79866e-08
70134	1000	-2.74373	1.55219	1.2008e-05	0.000102626
12287	7290	-2.74271	1.38828	1.01047e-09	1.90389e-08
81006	2370	-2.73848	1.84735	3.07867e-11	7.27461e-10
50795	1321	-2.7217	4.00552	1.23476e-06	1.28871e-05
56847	3401	-2.72143	0.813183	2.538e-07	3.02809e-06
12552	4216	-2.71762	1.12982	7.78372e-08	1.02864e-06
13845	4145	-2.71398	5.14908	2.10214e-11	5.13915e-10
77938	5199	-2.7084	4.53829	5.12025e-05	0.000382611
17967	9437	-2.7059	8.54355	5.53976e-24	6.08201e-22
240913	3673	-2.70357	5.29067	2.94343e-16	1.47404e-14
12834	3729	-2.70219	4.93825	1.36195e-06	1.41371e-05
227526	3013	-2.68107	1.24563	1.3781e-08	2.09244e-07
72333	3566	-2.67133	6.65898	3.50102e-10	6.98858e-09
21809	3385	-2.66587	6.59771	4.15576e-13	1.3415e-11
98267	3278	-2.64597	7.00215	5.47838e-19	3.72334e-17
74165	3935	-2.64121	2.07611	4.58971e-10	8.98891e-09
16420	5110	-2.63802	4.39035	7.35839e-18	4.42201e-16
228357	9407	-2.63593	7.14547	1.16682e-11	3.00061e-10
83679	15208	-2.62815	7.58991	2.69208e-18	1.68891e-16
93892	2712	-2.6241	1.19655	4.80953e-08	6.53753e-07
237611	1790	-2.60955	5.0398	1.11626e-05	9.60472e-05
13197	1224	-2.60364	5.98094	2.27681e-09	4.02424e-08
93689	3942	-2.60118	2.02857	2.15383e-08	3.12086e-07
240892	4025	-2.5987	6.27016	1.15529e-05	9.89584e-05
20319	2001	-2.58967	0.830298	4.5476e-06	4.24567e-05
67446	1491	-2.57868	3.33941	2.10031e-15	9.29508e-14
101359	3413	-2.57124	1.78202	1.98303e-09	3.5545e-08
329251	6185	-2.56586	2.52014	1.80157e-12	5.22089e-11
208659	2541	-2.55215	5.46995	7.03549e-20	5.38727e-18
20264	6420	-2.54778	1.54488	4.02461e-06	3.81036e-05
11474	2855	-2.54602	8.33425	2.82075e-05	0.000223662
268297	4745	-2.53941	2.10489	1.02998e-08	1.60004e-07
12348	1450	-2.5295	0.95043	5.448e-07	6.11654e-06
269152	7406	-2.51112	2.62763	1.58815e-08	2.36421e-07
106740	1088	-2.5099	3.09175	2.10964e-12	6.00696e-11
244654	4709	-2.50855	7.20345	4.53741e-11	1.04032e-09
242409	4775	-2.50208	1.76764	5.68963e-10	1.10672e-08
76850	6523	-2.50182	1.69455	6.1007e-08	8.19503e-07
21679	3076	-2.49981	5.52524	1.43005e-13	4.93301e-12
17119	4662	-2.49916	3.90505	1.50478e-08	2.25184e-07
320365	10730	-2.49895	2.41364	0.000132046	0.000898514
216505	2243	-2.49801	2.56594	0.000941607	0.00507667
666060	4812	-2.49342	5.86186	1.78834e-05	0.000147752
238161	10263	-2.47417	6.00591	1.0882e-05	9.39868e-05
20354	4377	-2.46889	2.94093	1.20252e-10	2.58091e-09
53376	4386	-2.46838	3.32884	2.90729e-05	0.000229409
320678	2849	-2.46739	6.72812	6.01544e-06	5.4598e-05
232174	4849	-2.46372	2.66168	1.38553e-05	0.000116753
100101484	927	-2.45791	0.599811	3.21508e-06	3.1012e-05
269695	4481	-2.45643	0.58553	1.91338e-05	0.000157172
84036	4042	-2.45534	1.92806	3.66869e-10	7.28507e-09
80708	2107	-2.43712	6.48318	1.44376e-13	4.96532e-12
545428	6329	-2.43497	6.99135	0.000579471	0.00331982
14166	678	-2.43364	2.45483	1.22558e-10	2.62545e-09
207728	4641	-2.41923	4.4194	6.95756e-13	2.1298e-11
270157	1263	-2.41776	1.26429	4.19837e-07	4.80812e-06
20411	6791	-2.41564	6.5398	1.95584e-14	7.67415e-13
68655	5846	-2.41501	5.46904	0.00076652	0.004224
215653	4785	-2.41425	2.81789	5.02644e-11	1.14099e-09
677289	2245	-2.41184	3.02597	4.35606e-12	1.17305e-10
67088	5453	-2.40922	4.87449	3.78155e-07	4.36139e-06
20649	2153	-2.40747	4.02124	3.12206e-08	4.36325e-07
212706	2572	-2.40468	3.56228	4.74841e-07	5.37338e-06
70617	1603	-2.39709	2.7131	1.60595e-09	2.91522e-08
329910	5668	-2.39696	1.09615	6.93493e-07	7.64315e-06
329763	1665	-2.39617	3.27641	1.21739e-09	2.25653e-08
215113	7232	-2.39336	4.07046	1.79915e-08	2.65067e-07
56323	2309	-2.39125	4.98298	9.59123e-13	2.87435e-11
227622	975	-2.38434	4.07161	3.77614e-11	8.74564e-10
13388	3428	-2.38224	3.71794	0.000946992	0.00509795
14955	2615	-2.37817	11.5722	1.82624e-07	2.23974e-06
329152	11336	-2.35945	4.4128	1.45187e-07	1.81373e-06
20743	8235	-2.35883	1.59571	1.56505e-08	2.33898e-07
100038470	2344	-2.35346	0.896696	2.50698e-06	2.46764e-05
225115	7424	-2.35131	6.48191	1.96991e-12	5.65136e-11
71912	1116	-2.34917	6.08418	0.000814244	0.00445901
268480	4163	-2.34495	2.30012	3.44103e-10	6.89293e-09
13800	4288	-2.33485	5.79468	1.65076e-16	8.68588e-15
22228	4133	-2.33081	5.22111	0.000209437	0.00134562
66790	1310	-2.32814	3.97665	1.88519e-07	2.30214e-06
74646	3055	-2.32543	4.70684	5.31046e-09	8.68695e-08
93891	3397	-2.32078	1.82569	2.26421e-06	2.25788e-05
14936	3681	-2.31969	6.56009	1.32662e-16	7.01268e-15
171543	4633	-2.31716	2.41979	0.0202594	0.0664337
18769	1431	-2.31213	7.17022	9.42539e-09	1.48236e-07
100503043	9014	-2.304	5.4651	1.60065e-10	3.3563e-09
93887	5271	-2.29474	2.16729	5.29774e-09	8.67856e-08
228836	5655	-2.29443	8.11319	2.44851e-13	8.17459e-12
16373	2363	-2.29348	4.54316	1.49006e-13	5.10915e-12
112407	2676	-2.29279	6.23032	2.05899e-16	1.06861e-14
320204	1691	-2.2871	2.38881	1.48408e-10	3.13801e-09
93889	5039	-2.28652	0.45602	3.57542e-05	0.00027715
18011	4412	-2.28362	6.3721	2.88582e-07	3.41807e-06
23794	8104	-2.27866	4.70159	5.05645e-09	8.30712e-08
244668	6365	-2.27856	4.32862	4.41556e-13	1.42019e-11
216725	3741	-2.26784	2.84089	4.59608e-09	7.62763e-08
94190	3932	-2.26727	3.83153	4.06027e-08	5.56545e-07
381485	1787	-2.26524	5.36824	1.03571e-06	1.09599e-05
29864	2132	-2.26517	7.51887	5.90314e-14	2.16032e-12
117600	7821	-2.2618	2.37918	2.68303e-08	3.81505e-07
12192	2984	-2.25361	6.28661	4.26078e-07	4.86983e-06
223631	1470	-2.24569	1.9587	0.00508284	0.0212897
18604	2263	-2.23904	3.77959	0.00173187	0.00852349
268857	4080	-2.23648	1.80406	1.66691e-08	2.46858e-07
77976	5026	-2.22935	5.383	1.0716e-05	9.2623e-05
17691	4509	-2.22725	6.31563	3.35504e-14	1.26847e-12
12808	5618	-2.22533	5.7543	3.5031e-07	4.06488e-06
17318	4100	-2.22295	6.47393	3.54667e-16	1.76069e-14
20893	3113	-2.22221	6.29381	1.20534e-15	5.59452e-14
56190	1777	-2.21684	5.47061	3.54441e-09	5.97785e-08
12709	1478	-2.21408	6.20131	9.5248e-05	0.000668845
269604	4762	-2.2115	1.3977	4.88467e-06	4.5344e-05
50781	3357	-2.2113	0.825881	0.000486285	0.00285617
59091	4255	-2.21012	7.59406	1.71024e-12	4.96883e-11
17957	3693	-2.21011	3.38803	3.45347e-11	8.08027e-10
329828	4175	-2.20682	5.45367	0.000209478	0.00134562
52076	2861	-2.20352	5.54211	6.4333e-06	5.80675e-05
12628	4365	-2.19773	3.26268	0.00395071	0.0171779
338523	9553	-2.19662	4.45706	6.82062e-08	9.09788e-07
107227	1275	-2.1909	3.64047	0.000109399	0.000757501
68567	1331	-2.18976	2.95554	7.98112e-08	1.05108e-06
68867	3556	-2.18451	3.65088	2.76949e-12	7.76953e-11
13024	1394	-2.18297	0.864513	5.15173e-06	4.7591e-05
12695	8809	-2.17744	5.40515	1.68101e-09	3.0418e-08
72185	2637	-2.17088	2.28189	3.2671e-07	3.82603e-06
73635	1461	-2.15318	4.179	7.01386e-10	1.34595e-08
12111	2389	-2.15279	7.78383	8.05906e-15	3.32196e-13
12224	1728	-2.15192	6.06494	2.21792e-09	3.93234e-08
66985	1525	-2.14801	4.52426	4.38065e-14	1.63459e-12
12577	1942	-2.14584	1.87564	0.00014499	0.000973246
15220	2807	-2.14388	0.999923	1.46604e-05	0.000122993
72309	1733	-2.14146	4.58666	3.96305e-12	1.08254e-10
68214	1394	-2.13875	1.87516	5.87208e-06	5.34243e-05
217684	5065	-2.13696	6.77997	3.24589e-15	1.40385e-13
14773	3168	-2.13421	3.10343	6.14201e-11	1.3724e-09
18295	2540	-2.13227	7.48783	8.82231e-07	9.49417e-06
74337	2449	-2.12973	2.78085	2.23789e-09	3.96158e-08
100861837	2794	-2.12808	6.02021	4.77791e-13	1.51962e-11
13138	4415	-2.12772	8.11593	2.08538e-11	5.10963e-10
14766	3864	-2.11417	4.75083	9.75899e-07	1.04041e-05
329934	2528	-2.11157	3.91111	3.00822e-06	2.92073e-05
269608	4113	-2.11122	6.06816	2.81252e-12	7.87091e-11
244141	3756	-2.10222	3.95614	9.32371e-11	2.04334e-09
330790	3576	-2.09734	1.60367	2.76793e-05	0.000219932
237781	2522	-2.09277	4.15149	6.03016e-10	1.17096e-08
211134	1800	-2.09206	1.7762	1.02709e-06	1.08788e-05
216961	1536	-2.0894	5.13292	8.66056e-10	1.63991e-08
70380	1753	-2.08627	4.76308	9.45157e-11	2.06694e-09
382018	7960	-2.08485	1.08136	4.46798e-06	4.18159e-05
382111	3874	-2.07666	3.2441	6.64214e-06	5.97635e-05
16168	1285	-2.07504	0.767423	0.000193303	0.00125121
75796	8087	-2.07096	2.00545	1.56362e-06	1.60697e-05
246710	5231	-2.0704	5.87	3.30033e-14	1.25193e-12
60425	1397	-2.06571	1.48634	3.94452e-06	3.74075e-05
12053	3285	-2.05321	4.93123	8.9468e-12	2.32698e-10
11622	5494	-2.05313	4.08347	4.33789e-07	4.94311e-06
68526	5079	-2.04369	3.9907	6.21762e-11	1.38658e-09
74013	3677	-2.04201	5.40748	1.32304e-11	3.34214e-10
67313	3013	-2.0397	3.2926	1.03263e-10	2.24583e-09
104175	4092	-2.0369	4.30774	4.6973e-11	1.07482e-09
237353	5781	-2.035	0.97319	3.07818e-05	0.000241558
56772	2514	-2.02778	4.72444	4.4559e-13	1.42914e-11
235323	4220	-2.02523	5.07635	2.83472e-13	9.3276e-12
50754	4751	-2.02107	5.13969	5.9019e-11	1.32913e-09
232670	1959	-2.01854	1.95657	2.27859e-07	2.73287e-06
71738	3338	-2.01299	4.73217	0.00583869	0.023972
23945	4628	-2.01196	1.77782	1.88414e-05	0.000155098
219140	7517	-2.0081	1.48606	1.0422e-06	1.10184e-05
17390	3041	-2.00717	6.75848	9.32458e-05	0.000655591
66695	2354	-1.99993	1.81291	0.000116339	0.000800218
211147	1547	-1.99975	4.2982	4.48038e-09	7.44643e-08
21819	8437	-1.9988	2.53673	6.28345e-09	1.02055e-07
66222	1918	-1.9978	5.62246	0.00062454	0.00354424
18198	3659	-1.99106	5.35515	6.38189e-10	1.23715e-08
225861	1650	-1.99014	1.60204	1.31323e-06	1.36437e-05
269959	7285	-1.98838	3.53184	9.67355e-09	1.51512e-07
102334	4463	-1.98679	5.82225	3.14092e-10	6.35171e-09
18591	2944	-1.98323	3.24638	1.32972e-07	1.6721e-06
68943	2367	-1.9825	5.31613	0.000113394	0.000782317
93888	3270	-1.98145	3.03302	7.20628e-08	9.57873e-07
20496	6520	-1.98121	5.77464	4.33474e-09	7.22542e-08
55927	1335	-1.97855	6.65714	2.83397e-08	3.99979e-07
319636	9193	-1.97253	4.25102	1.92675e-07	2.3379e-06
231207	6847	-1.97214	3.36334	2.03742e-08	2.96725e-07
22057	2288	-1.97049	6.30182	6.3035e-12	1.65837e-10
97998	3437	-1.96294	5.69402	1.88771e-07	2.30277e-06
20271	8547	-1.96043	5.83358	2.33012e-11	5.61293e-10
213119	5044	-1.96006	3.21722	7.72134e-07	8.35661e-06
622434	5205	-1.9596	3.16394	2.91014e-09	5.00421e-08
52837	5148	-1.9591	5.69612	3.00947e-10	6.11425e-09
226251	7073	-1.95587	7.4377	2.35593e-08	3.38791e-07
414111	2071	-1.95514	1.60162	1.46597e-05	0.000122993
12877	3114	-1.94963	2.31766	4.99838e-05	0.000375223
68162	1126	-1.94942	1.92659	0.000298752	0.00184686
100503471	624	-1.94827	2.52656	3.01465e-07	3.55224e-06
19698	2204	-1.94787	3.02035	1.08533e-09	2.02819e-08
14778	1523	-1.94541	4.11111	1.32884e-05	0.000112224
333329	6686	-1.94421	1.89369	0.000204384	0.0013177
53945	3380	-1.93643	2.66325	0.000941704	0.00507667
319477	2139	-1.93509	4.25291	2.69137e-09	4.67733e-08
216198	2400	-1.93304	3.53457	2.07993e-06	2.08688e-05
224093	3075	-1.93262	1.04664	3.45196e-05	0.000268491
12258	1820	-1.93067	2.9602	0.0263911	0.0818149
72607	4686	-1.9302	4.318	1.1404e-06	1.1968e-05
21888	4555	-1.92975	1.58032	7.24519e-06	6.47812e-05
19122	2186	-1.92692	7.07224	5.91343e-11	1.32913e-09
55983	4106	-1.92184	5.57211	1.45705e-11	3.64837e-10
270210	6353	-1.91737	4.7915	9.46759e-11	2.06694e-09
12815	5605	-1.9166	1.09853	3.07195e-05	0.000241234
230088	3495	-1.91645	6.04103	1.60948e-07	1.99533e-06
330406	2961	-1.91545	0.597653	0.000231524	0.00145877
223435	11497	-1.90952	7.70172	1.63592e-09	2.96492e-08
171180	3277	-1.90863	3.0619	2.7208e-08	3.85914e-07
208922	5792	-1.90592	1.96863	4.13319e-05	0.000315038
243905	7183	-1.89867	6.00858	5.02074e-13	1.58361e-11
52662	2493	-1.89674	2.79256	4.66994e-08	6.37053e-07
21899	2600	-1.89565	2.36757	4.05601e-06	3.83373e-05
13116	2118	-1.89527	1.49062	3.41619e-06	3.27507e-05
672763	830	-1.89491	1.30453	2.29079e-05	0.000185901
211484	3400	-1.88917	1.79001	8.65574e-06	7.60826e-05
208440	8026	-1.88768	5.89865	1.19015e-10	2.55915e-09
76457	2046	-1.88649	4.94335	1.77614e-11	4.37069e-10
56464	1975	-1.88434	2.02457	0.000609545	0.00346603
21832	2512	-1.88074	1.23629	3.46423e-05	0.000269262
67579	2312	-1.87739	3.28478	1.21952e-09	2.2568e-08
72014	2260	-1.87686	1.6869	0.019477	0.0645471
100502705	2004	-1.87164	0.993643	4.98846e-05	0.000374725
16979	3756	-1.86943	6.09329	0.000224143	0.00142185
268970	5317	-1.86622	5.52165	6.30309e-09	1.02228e-07
16332	5096	-1.86508	7.64513	1.87995e-12	5.42051e-11
22317	3154	-1.86201	1.693	2.0276e-05	0.00016572
100504395	2075	-1.85977	2.91184	2.00349e-08	2.92156e-07
239017	3449	-1.85951	0.633685	0.000220239	0.00140149
74574	3219	-1.856	2.4288	1.92102e-06	1.93936e-05
229589	3140	-1.84845	5.74672	1.39112e-05	0.000117138
65112	4531	-1.8436	8.12192	1.90999e-07	2.32003e-06
20450	5376	-1.8426	1.24218	0.000345924	0.00210429
20167	2025	-1.84144	5.6732	7.70789e-05	0.000552471
100129	3777	-1.83946	3.41508	0.0035851	0.0158049
104776	3346	-1.83367	2.58408	2.65662e-05	0.000211825
229534	4481	-1.8324	7.70829	8.05609e-05	0.000575622
74205	3950	-1.83126	7.58878	0.000152469	0.00101569
66090	1053	-1.82937	4.42235	0.00526919	0.0219415
74953	1237	-1.81526	0.682721	0.000204039	0.00131622
13143	1769	-1.80937	5.18786	0.000568514	0.00327017
68794	9166	-1.80851	9.1632	5.54786e-12	1.46973e-10
27389	1963	-1.80805	3.7577	1.15452e-07	1.47124e-06
116701	2656	-1.80323	5.43432	1.38793e-07	1.73955e-06
109205	4980	-1.80063	3.18646	0.00160504	0.00798184
12801	5807	-1.79005	1.82958	0.000135819	0.000921987
107239	3968	-1.78434	2.95444	2.48825e-06	2.45133e-05
74270	4157	-1.78109	5.36778	1.97498e-10	4.07781e-09
114601	6447	-1.78017	7.87351	5.16251e-12	1.37723e-10
68728	3934	-1.7783	6.68793	0.00126271	0.00655051
237360	5188	-1.77599	5.46745	4.30931e-06	4.04969e-05
71233	1199	-1.77418	0.918916	0.000145166	0.000973857
73750	4805	-1.77085	4.03489	3.30985e-09	5.59879e-08
67608	4412	-1.76867	5.36249	1.07947e-06	1.13494e-05
64209	1871	-1.76501	6.65188	1.39969e-09	2.57353e-08
19268	7648	-1.762	5.5109	2.70902e-05	0.000215551
18442	3000	-1.76083	3.19875	8.42104e-07	9.07089e-06
30948	2455	-1.76073	9.26356	1.67703e-07	2.0701e-06
12299	1203	-1.75904	7.03189	4.85823e-05	0.000366147
208076	3539	-1.75504	3.33517	0.000721056	0.00402003
219151	3405	-1.7526	0.638316	0.000338232	0.00206741
70717	2876	-1.75056	3.57254	1.58583e-06	1.62833e-05
18074	4884	-1.74811	6.24826	2.7627e-07	3.27565e-06
18516	2393	-1.74661	4.27539	4.33311e-08	5.93231e-07
384763	3671	-1.74396	2.40606	3.43742e-07	3.99679e-06
225288	5409	-1.74168	4.1987	8.07803e-06	7.1611e-05
14218	10464	-1.73911	8.26523	2.45532e-11	5.90207e-10
66734	965	-1.73816	6.08746	0.00231711	0.0108518
11504	4886	-1.73669	5.16311	5.69636e-07	6.3891e-06
21968	2358	-1.73505	5.59808	2.34249e-06	2.32781e-05
67488	2824	-1.734	6.79111	0.00303719	0.0136853
13360	2816	-1.72973	5.72323	2.70268e-05	0.000215196
13595	1741	-1.72413	6.11441	1.23104e-07	1.55832e-06
30935	3268	-1.72287	5.90381	1.58045e-07	1.96361e-06
109264	4370	-1.7228	1.22155	4.91706e-05	0.000370092
16581	3143	-1.71958	1.28259	0.0256229	0.0798261
12833	3976	-1.71948	5.28004	0.000367286	0.0022177
67448	3205	-1.71855	1.26478	5.36516e-05	0.000399344
227696	1467	-1.70718	1.37569	0.00111074	0.00584983
12609	2260	-1.7071	2.2906	1.3571e-05	0.000114526
18767	3683	-1.7046	6.55949	4.85938e-08	6.58178e-07
14360	3692	-1.70259	7.24175	9.36269e-08	1.21205e-06
105782	5547	-1.69972	7.23154	4.82444e-08	6.55e-07
11305	8061	-1.69936	4.79196	1.54263e-07	1.9208e-06
407800	3596	-1.69824	0.666531	0.00125315	0.00650682
211550	2137	-1.69581	1.34172	0.00151949	0.00762952
14585	3224	-1.69282	3.94834	9.48777e-06	8.26326e-05
11861	3807	-1.69165	3.60559	1.41791e-08	2.14717e-07
11744	2395	-1.68783	6.89229	1.47309e-08	2.21896e-07
66049	1392	-1.68046	3.53547	2.01721e-07	2.42959e-06
76566	3512	-1.68006	5.22031	9.19299e-06	8.04237e-05
100040543	499	-1.67966	4.68172	2.89824e-05	0.000228989
75605	6300	-1.6759	4.69539	9.47535e-06	8.25874e-05
140792	3322	-1.67537	4.7066	0.00143197	0.00723461
77552	1190	-1.67345	5.41432	1.67952e-06	1.71068e-05
246293	3163	-1.67174	2.34723	2.53748e-06	2.49122e-05
70788	3020	-1.67154	6.96094	1.39542e-05	0.000117413
269037	6192	-1.6709	4.91372	6.71554e-10	1.29088e-08
108151	6521	-1.67035	5.52167	8.92384e-05	0.00063088
106369	2659	-1.66488	1.07282	0.00339396	0.0150762
13136	2527	-1.66454	4.29097	0.000933913	0.00503942
76142	2524	-1.66389	4.52574	0.00367487	0.0161383
170677	4304	-1.66146	2.20971	2.45276e-06	2.42054e-05
230779	2010	-1.65876	5.33168	9.00859e-05	0.000635724
18569	2556	-1.65849	4.38622	0.00334572	0.014905
14428	1940	-1.65818	0.829567	0.000705983	0.00394176
19645	4625	-1.65562	6.25962	6.46851e-06	5.83392e-05
333654	3130	-1.65561	5.07016	1.07241e-06	1.12959e-05
13848	3760	-1.65514	4.95754	6.09393e-06	5.51788e-05
75695	2249	-1.65336	5.10945	2.52729e-06	2.48335e-05
235283	2814	-1.65118	2.69817	0.000121509	0.000832767
100503578	2069	-1.65032	0.834404	0.00057525	0.00329895
14702	3826	-1.6476	2.71461	2.29378e-06	2.28338e-05
232232	2494	-1.64662	2.63581	0.00888766	0.0339737
18605	3224	-1.64186	3.01589	5.33092e-05	0.000397054
109305	1871	-1.64086	4.06915	4.62427e-07	5.24328e-06
20563	7988	-1.64035	4.14185	9.31776e-06	8.13381e-05
22359	8308	-1.63969	1.63943	0.00172884	0.00851225
319594	6190	-1.63857	5.60612	2.05567e-09	3.67318e-08
218100	4912	-1.63718	5.00928	2.97758e-07	3.51582e-06
269589	1925	-1.63528	1.21552	0.00565118	0.0232943
77220	4115	-1.63513	0.897756	0.000456629	0.00270846
56458	5552	-1.6331	4.57803	1.17025e-07	1.48631e-06
14118	9900	-1.62848	7.21911	8.42565e-08	1.09947e-06
73166	1479	-1.62791	3.15384	0.000449464	0.00266873
100039484	870	-1.62721	5.84805	4.25668e-07	4.86983e-06
30928	5106	-1.62392	6.16761	1.40893e-07	1.76394e-06
13866	4998	-1.62384	5.76529	2.48133e-07	2.96358e-06
16010	2069	-1.62083	2.62994	2.95257e-06	2.86915e-05
75099	3383	-1.61852	2.75132	0.000260881	0.00162862
12445	2261	-1.61782	7.26632	9.1976e-07	9.83317e-06
17261	2459	-1.6149	6.49	6.45301e-10	1.24671e-08
100039503	870	-1.61441	5.55009	1.93995e-07	2.35142e-06
233246	7785	-1.61409	4.3828	0.00539711	0.0223925
78248	2470	-1.61118	4.25312	4.2737e-07	4.87484e-06
269209	5235	-1.60716	3.41642	2.256e-05	0.000183208
56047	2115	-1.60537	7.6283	1.54056e-09	2.80993e-08
319387	5812	-1.60498	4.82082	6.10359e-07	6.79247e-06
234214	6097	-1.60463	6.76492	5.06454e-06	4.68993e-05
98402	3673	-1.60353	5.4101	6.84045e-05	0.000495585
240057	4155	-1.59903	3.2313	1.88541e-05	0.000155098
215114	7855	-1.59396	6.49008	2.376e-09	4.18661e-08
212670	2247	-1.59349	0.602709	0.00116771	0.00610763
56068	3109	-1.59348	5.07753	2.83418e-06	2.7588e-05
74106	3306	-1.59207	5.61674	3.12467e-05	0.000244533
11475	1780	-1.58683	10.0857	0.0010151	0.0054242
58233	3005	-1.58369	4.06185	4.69422e-08	6.39602e-07
192678	3425	-1.58192	6.10532	3.19207e-07	3.74731e-06
69181	2137	-1.58059	5.70409	5.81003e-07	6.49745e-06
60599	5430	-1.58049	4.53304	9.307e-05	0.000654759
56358	930	-1.57882	4.92542	0.000723047	0.00402582
16159	1370	-1.57753	1.05034	0.00148412	0.00747822
67698	2107	-1.57571	3.77911	2.05524e-07	2.47018e-06
17258	2877	-1.57275	6.21013	9.19178e-07	9.83317e-06
77781	7249	-1.57264	4.34068	7.86819e-08	1.0374e-06
110119	1757	-1.56776	4.87964	2.23303e-08	3.22335e-07
13179	2084	-1.56369	4.9384	0.150561	0.300542
76365	4679	-1.56197	4.66026	9.22337e-08	1.19673e-06
67951	1744	-1.56007	8.4203	2.95152e-09	5.06774e-08
225207	6152	-1.55997	0.885423	0.0249079	0.0780243
100503178	2028	-1.55902	1.20654	0.00135793	0.0069435
18133	2366	-1.55882	1.25086	0.000524345	0.00306082
101513	1456	-1.55804	4.54677	3.85234e-08	5.29951e-07
414108	2118	-1.55713	1.70707	0.000115319	0.000794636
12763	9755	-1.55658	4.34137	2.39205e-05	0.000192748
240427	9955	-1.55599	1.56907	8.5272e-05	0.000605872
434156	2424	-1.55571	1.2783	0.000828161	0.00452654
227333	5694	-1.55352	5.73037	5.31419e-07	5.98397e-06
72017	1626	-1.55315	6.06301	2.57732e-09	4.49281e-08
14389	6008	-1.55307	3.96639	7.26052e-07	7.91792e-06
211945	6439	-1.55207	2.77799	5.76512e-06	5.25768e-05
11988	7857	-1.55047	3.32754	5.33345e-07	5.99973e-06
75785	6683	-1.54965	5.51339	0.00156744	0.0078187
100504114	2764	-1.54931	2.1615	4.66191e-05	0.000352515
71728	4458	-1.54913	4.68871	1.49103e-08	2.24008e-07
20648	2115	-1.54741	4.86915	1.95796e-07	2.36572e-06
20666	8451	-1.54623	7.19373	1.28146e-05	0.000108624
209239	2652	-1.54596	3.03908	1.0607e-06	1.11932e-05
56527	4922	-1.545	2.08905	0.00024673	0.00154789
18023	4867	-1.54346	8.50714	9.48828e-09	1.4902e-07
11931	2422	-1.54116	5.21242	1.49553e-08	2.24388e-07
241431	11971	-1.5402	2.82519	0.00128215	0.00663628
13844	4780	-1.5398	3.62413	0.00175685	0.00861303
108897	2953	-1.53899	7.27874	2.52663e-09	4.41793e-08
69551	3307	-1.53757	6.75721	1.50879e-07	1.88072e-06
16404	4022	-1.53742	9.61168	4.52936e-06	4.23209e-05
69548	4845	-1.53649	1.95652	5.25385e-05	0.000391825
64074	2832	-1.5344	1.03487	0.0522683	0.138501
53318	1578	-1.53231	7.25135	0.0820968	0.193155
93742	8019	-1.53216	5.3732	1.05325e-08	1.62755e-07
22032	3016	-1.5292	6.85599	2.21733e-08	3.20474e-07
102371	2283	-1.52664	1.83232	8.9842e-05	0.000634395
93893	3067	-1.52573	2.05309	3.52901e-05	0.000273738
80888	1812	-1.52406	6.79813	5.19013e-06	4.78682e-05
72275	507	-1.52034	4.31837	7.04388e-06	6.30306e-05
102093	4617	-1.52013	5.41734	9.47974e-08	1.22443e-06
13346	2150	-1.51945	10.3437	0.0001018	0.000708823
11447	2910	-1.51501	7.25507	0.0452596	0.124098
80290	4222	-1.51277	2.76207	0.00167313	0.00827005
14605	2489	-1.50999	5.57189	1.72824e-08	2.55609e-07
12487	4317	-1.50968	1.96833	0.0308089	0.0920881
326623	5828	-1.50949	1.51161	0.000625497	0.0035479
22393	3564	-1.50873	6.63699	0.00189891	0.00917163
237175	4717	-1.50648	1.00774	0.00198194	0.00951229
67689	1832	-1.50629	5.74207	0.0678509	0.167616
68795	8084	-1.50566	6.57103	1.17138e-08	1.79768e-07
231134	2483	-1.50441	3.92012	7.19193e-05	0.000518418
76895	6351	-1.50245	7.89186	1.89059e-08	2.76754e-07
77559	9625	-1.50222	5.97406	2.34043e-06	2.32779e-05
67263	5458	-1.5014	3.22772	1.30467e-06	1.35671e-05
71721	3510	-1.49994	3.73705	0.0322512	0.0956217
69870	1402	-1.4987	2.91474	0.000147531	0.000986822
214063	3913	-1.49611	4.32667	1.29204e-05	0.000109278
11733	8616	-1.49127	6.29631	0.00747014	0.0293409
21682	2656	-1.49021	2.00618	6.0847e-05	0.000448226
320472	6315	-1.48738	3.70197	1.01403e-05	8.78466e-05
20698	2296	-1.48493	3.85246	4.03516e-07	4.63049e-06
227377	3912	-1.48273	2.25482	0.000220784	0.00140363
20360	2843	-1.48262	3.23238	0.000137854	0.000933583
545261	619	-1.48205	1.59407	0.00190494	0.009193
20681	2999	-1.48128	2.64602	0.00271737	0.0123959
13830	2816	-1.48101	7.44909	3.52477e-06	3.36504e-05
109359	2895	-1.48058	4.88138	3.30464e-07	3.85811e-06
192156	1864	-1.47897	5.0486	4.35632e-05	0.000331603
75219	4632	-1.4738	5.99081	5.40324e-06	4.97534e-05
666468	2141	-1.4734	4.02206	1.99486e-06	2.00681e-05
360013	7304	-1.47201	7.26661	3.75602e-06	3.57982e-05
11938	5725	-1.47048	8.74156	4.45753e-08	6.08804e-07
11435	4288	-1.46871	9.54193	0.000569648	0.0032734
96957	2867	-1.46658	4.7043	2.18509e-07	2.62348e-06
207278	4411	-1.46644	4.23625	1.95593e-07	2.36572e-06
66898	3248	-1.46638	6.93096	1.62995e-07	2.01633e-06
76642	983	-1.46576	3.51367	0.000495396	0.00290371
16480	5009	-1.46285	7.97279	3.84158e-05	0.000295176
70417	7514	-1.46199	7.52564	1.81626e-08	2.66899e-07
56484	2889	-1.46116	3.78055	1.41428e-06	1.46536e-05
109232	1922	-1.45942	5.84761	2.01151e-07	2.42528e-06
78267	2953	-1.45832	1.46064	0.000339791	0.00207472
210582	2507	-1.45772	4.45481	0.00023163	0.00145877
69660	2309	-1.45754	6.88449	5.73392e-06	5.2334e-05
235587	2633	-1.45467	6.11241	0.000128924	0.000879889
73998	4731	-1.4541	4.03223	1.46037e-05	0.000122697
234593	2966	-1.4541	7.87948	0.00105237	0.00558191
244418	4780	-1.45319	2.94998	0.00794144	0.0309684
208967	3899	-1.45282	3.27371	1.50078e-06	1.54936e-05
14154	6816	-1.45218	5.86382	1.03827e-07	1.32903e-06
22417	3823	-1.4521	2.1086	0.00205526	0.00979829
114249	3732	-1.44895	7.79344	8.85494e-05	0.000626429
17909	8098	-1.4467	8.3303	6.31932e-07	7.01206e-06
108097	4277	-1.44494	4.2899	1.1451e-05	9.82322e-05
27081	6377	-1.4444	5.57993	7.32392e-07	7.97183e-06
77480	7402	-1.44378	7.18022	0.000247429	0.00155142
244058	3586	-1.44301	3.91051	0.00791352	0.0308911
74760	2320	-1.44077	2.96994	0.00834899	0.0322929
67636	1623	-1.43787	3.68394	0.000515835	0.00301886
14051	4099	-1.43753	5.06051	5.01963e-06	4.65212e-05
208715	3283	-1.43645	7.94239	1.20443e-06	1.26051e-05
97863	1381	-1.4363	4.52052	1.96134e-05	0.00016065
66302	1875	-1.43606	3.01071	2.70052e-05	0.000215175
58801	2654	-1.43601	5.43547	0.000469922	0.00277721
225724	4614	-1.43589	1.63953	0.000619755	0.00351883
16582	3762	-1.43518	4.66822	1.25809e-05	0.000106882
57915	5432	-1.43429	6.02845	3.91251e-08	5.37581e-07
24088	2855	-1.43188	1.95614	0.000280006	0.00173838
231532	3346	-1.42991	3.61806	0.000313034	0.00192473
18596	5413	-1.42836	6.22198	3.24901e-08	4.50756e-07
74319	1039	-1.42693	3.266	0.000260015	0.0016241
72404	4113	-1.42691	4.69345	1.45629e-07	1.81726e-06
76252	1835	-1.42485	2.92705	0.000354563	0.00215111
20848	4487	-1.42356	6.53085	0.000776686	0.00427589
11975	4029	-1.42184	5.42451	3.81901e-06	3.63378e-05
74030	4657	-1.42145	4.99695	2.44294e-05	0.000196157
329727	4979	-1.41984	2.43228	6.78006e-05	0.000492147
24051	3727	-1.41909	6.89313	0.000136029	0.000922866
118452	2315	-1.41887	3.15792	6.44607e-05	0.000471803
209683	10780	-1.41788	4.9055	5.50104e-05	0.000408393
21417	5806	-1.41776	6.21384	1.05743e-06	1.1169e-05
12159	1994	-1.41775	2.7358	7.24659e-05	0.0005217
209478	4209	-1.41713	2.0523	0.000108216	0.000750675
68799	2633	-1.41626	4.63852	5.88573e-07	6.56923e-06
18194	2218	-1.41568	6.21042	0.000224935	0.00142446
229715	5031	-1.41567	3.28091	7.53644e-05	0.000540862
66689	2854	-1.41264	2.42923	8.01963e-05	0.000573376
16419	3282	-1.41169	6.60397	1.49973e-06	1.54936e-05
72716	1644	-1.41112	1.46994	0.000445992	0.00265088
68667	4245	-1.41061	3.88418	0.00169754	0.00838342
12293	7493	-1.4088	6.72108	3.42723e-06	3.28015e-05
268706	8913	-1.40815	3.34102	2.64596e-06	2.59104e-05
108116	5368	-1.40811	5.59272	2.83682e-05	0.00022478
228859	1643	-1.40748	4.07619	7.00726e-07	7.68577e-06
68828	2038	-1.40416	5.52023	6.3729e-05	0.000467346
213948	3902	-1.40319	3.61901	0.00479106	0.0202085
26943	3694	-1.40213	7.18957	0.000171143	0.00112499
67896	3648	-1.40198	6.91088	0.00231223	0.0108378
241576	3827	-1.40098	6.34935	6.67987e-08	8.931e-07
105377	3742	-1.40069	4.98965	0.000168082	0.0011084
54381	2013	-1.39946	3.54673	0.00114084	0.00597383
432479	695	-1.39765	2.42363	0.000550591	0.00319281
72289	6982	-1.39574	11.3072	7.40652e-07	8.05406e-06
17281	8058	-1.39536	5.27294	5.04047e-07	5.69259e-06
20866	3609	-1.39474	4.16561	7.14275e-07	7.80439e-06
20402	9099	-1.39405	8.14656	7.27316e-08	9.65639e-07
238455	3818	-1.39396	2.26353	5.02135e-05	0.000376205
21366	6169	-1.39387	9.24283	1.78848e-06	1.81519e-05
59048	1507	-1.39375	4.7935	8.26418e-07	8.91876e-06
627110	704	-1.39359	1.92117	0.000407574	0.00244288
20289	1136	-1.39189	6.89593	5.45077e-06	5.01102e-05
66237	1494	-1.3882	1.03798	0.00146715	0.00739924
99526	4014	-1.38661	3.67578	9.57746e-06	8.32867e-05
214663	1964	-1.38655	3.47679	0.00460872	0.0195768
239706	1313	-1.38345	3.14674	7.95573e-06	7.06365e-05
100732	1906	-1.38245	5.69918	0.00545793	0.0225956
100689703	2821	-1.38232	0.892523	0.00277672	0.0126515
74552	5025	-1.382	2.87155	0.0281757	0.0859762
65106	1339	-1.38182	8.81116	0.000311001	0.00191532
110911	8278	-1.37794	6.44798	9.44821e-07	1.00916e-05
104215	4122	-1.3773	6.68268	3.05367e-05	0.000239964
11489	7675	-1.37641	4.03381	0.0797317	0.18915
27362	1865	-1.37626	4.43483	0.000345613	0.00210352
79201	3283	-1.37622	5.45197	4.71216e-07	5.33765e-06
21678	3005	-1.37553	4.32859	2.85117e-05	0.00022576
329154	6140	-1.37432	3.75841	6.62579e-05	0.000482483
27355	4274	-1.37348	4.40921	2.1679e-05	0.000176555
27404	6178	-1.3723	2.09275	0.0663053	0.164796
60525	2833	-1.36997	3.00538	0.0148526	0.0520524
99382	4558	-1.36871	4.15327	1.02043e-06	1.08485e-05
19223	1751	-1.36522	5.22856	0.00519504	0.021696
65962	2257	-1.36241	3.95562	7.0237e-06	6.29487e-05
30937	1728	-1.36178	1.24306	0.008292	0.0321051
20972	4465	-1.36083	2.06909	0.00130017	0.00670826
26875	22065	-1.3597	2.52468	0.00135032	0.00692631
21808	4725	-1.35832	4.4807	6.73905e-06	6.05877e-05
73713	6592	-1.3546	6.12738	6.9804e-07	7.67105e-06
11426	23495	-1.35294	9.20405	2.37839e-06	2.35938e-05
212862	3411	-1.3463	4.77266	1.18423e-06	1.24051e-05
170936	2869	-1.34305	2.81317	2.46232e-05	0.000197574
12953	4368	-1.34087	3.10548	1.2125e-05	0.000103393
93871	11242	-1.34015	5.75953	1.99384e-06	2.00681e-05
73822	1702	-1.33976	2.50592	0.00737313	0.0290498
99543	1736	-1.33917	4.72461	0.000473894	0.00279634
217030	5130	-1.33599	4.59744	9.94783e-07	1.05956e-05
100861853	895	-1.33521	1.69156	0.000947952	0.00510072
13121	4353	-1.33333	7.25318	5.48974e-06	5.03611e-05
69216	980	-1.33163	4.97231	0.000917245	0.00496827
53332	4634	-1.32899	4.40553	1.05259e-05	9.10494e-05
11443	2149	-1.3284	7.22694	1.81793e-06	1.84017e-05
233103	5808	-1.32572	3.68177	0.000357418	0.00216499
12959	752	-1.32449	1.4764	0.00197708	0.00949698
100503597	596	-1.32244	1.34532	0.00258999	0.0118908
72194	8607	-1.32133	4.13571	0.00337693	0.0150206
21912	1774	-1.32077	4.99779	0.0105713	0.0393765
14979	964	-1.31974	3.411	5.48198e-05	0.000407243
57265	3628	-1.31802	6.05215	4.58601e-05	0.000347235
66736	1245	-1.31705	6.58146	4.49643e-05	0.000341358
235416	1737	-1.31679	2.12173	0.00117382	0.00613113
215378	3172	-1.31087	4.52081	0.000210309	0.00134905
69823	4397	-1.31051	6.34928	6.71247e-07	7.41945e-06
56318	5957	-1.30744	1.37675	0.028648	0.086963
320587	3471	-1.30636	1.35101	0.0487386	0.130941
21813	4788	-1.30597	7.00364	0.000524748	0.00306161
12870	4993	-1.30587	4.18255	0.0143249	0.0505755
16403	4205	-1.30573	6.09989	0.00220984	0.0104264
94043	986	-1.30327	4.79307	1.6333e-05	0.000136025
77613	3061	-1.30312	1.08558	0.00269847	0.0123146
97064	4784	-1.30218	7.15344	4.76765e-06	4.4366e-05
11876	2177	-1.30186	1.47453	0.00421961	0.0182222
241447	3930	-1.30084	5.27128	1.81986e-05	0.00015003
207375	7709	-1.30037	3.61939	1.8385e-05	0.000151458
17873	1266	-1.30016	4.92651	0.00104766	0.0055636
105000	5765	-1.2973	5.21984	0.000527035	0.00307181
240186	3209	-1.29488	1.71423	0.00101076	0.00540558
244548	4709	-1.29358	4.20865	0.000100633	0.000703197
74761	2263	-1.29129	5.43057	0.00112587	0.00591865
12831	8402	-1.29093	8.11482	3.65571e-05	0.000282798
224088	7310	-1.28945	8.16627	3.02979e-06	2.93669e-05
70266	1924	-1.2889	1.67702	0.00135511	0.00693454
17772	3871	-1.28743	1.84212	0.000737718	0.00409294
76626	6819	-1.28718	7.51658	0.0016468	0.00815048
100861956	701	-1.28511	0.924695	0.00344054	0.0152382
11973	1204	-1.285	6.78597	0.000101294	0.000706951
380928	6104	-1.27795	7.20867	3.2501e-06	3.13161e-05
50708	1561	-1.27792	5.47619	1.57438e-05	0.000131406
232086	1510	-1.27747	4.327	0.000210476	0.00134936
63959	2473	-1.27713	7.76116	9.10412e-05	0.000642068
208618	8041	-1.27658	5.40133	0.00150088	0.00754606
15586	2179	-1.27569	0.96449	0.00509672	0.0213244
24052	1399	-1.27441	2.40017	0.000458576	0.0027186
15273	9768	-1.27353	5.5276	2.17299e-06	2.17451e-05
20363	2216	-1.27048	3.44561	0.220402	0.394258
68810	2566	-1.26972	6.74841	7.40674e-06	6.61738e-05
66659	1756	-1.26911	3.98607	0.000108374	0.000750856
14226	980	-1.26905	1.41243	0.0098606	0.0371089
327959	2598	-1.26851	1.68678	0.001031	0.00549065
66967	6604	-1.26568	6.03	1.5926e-06	1.63381e-05
192197	3656	-1.26473	3.88279	0.000305921	0.00188913
16795	3669	-1.26432	4.97572	5.85975e-06	5.33546e-05
103172	948	-1.2639	2.05691	0.0139878	0.0495848
27357	1701	-1.2607	5.58386	8.28269e-06	7.33114e-05
79202	2275	-1.26053	4.15166	4.76716e-05	0.000359521
20350	3393	-1.26027	1.43825	0.00170371	0.00840299
14055	4194	-1.25921	4.90232	0.00140322	0.00712405
19012	1536	-1.25858	5.89048	0.00170566	0.00840899
328977	5503	-1.25855	3.00016	6.16737e-05	0.000453731
76954	4526	-1.25426	5.31774	0.000140342	0.000947857
17151	1572	-1.25294	4.92641	0.000251542	0.00157376
68777	953	-1.25156	1.77793	0.0177607	0.0599798
57764	2411	-1.24634	3.64234	0.00073862	0.00409595
14245	5725	-1.24361	3.24311	0.0341	0.0996929
19054	2517	-1.24282	2.42336	0.000860792	0.00468918
270151	3980	-1.24034	1.52256	0.00138337	0.00703578
353211	12512	-1.23682	7.77584	0.000840009	0.00458691
29819	2890	-1.23557	4.25705	7.98586e-06	7.08489e-05
16554	5603	-1.2355	3.82945	4.95691e-05	0.0003726
80909	4769	-1.23537	4.32383	0.0026452	0.0121102
67509	2304	-1.23532	2.05783	0.00134933	0.00692631
27410	6453	-1.23479	3.05956	0.000116889	0.000803516
67914	1693	-1.23459	5.10314	5.11534e-05	0.000382611
21825	5802	-1.23457	9.93802	0.0185428	0.0620129
13400	2761	-1.23234	7.85849	3.826e-06	3.63741e-05
56312	626	-1.23211	3.6962	0.000122151	0.000835165
213760	3837	-1.23087	5.15525	8.81644e-05	0.000624092
17470	2347	-1.22859	5.60764	0.0179977	0.0605831
69563	443	-1.22858	1.83401	0.135491	0.278644
231070	2648	-1.22759	6.85095	0.00179088	0.00873735
225908	5597	-1.22689	1.6333	0.00141897	0.00718454
11652	3241	-1.22687	7.02586	8.35114e-06	7.386e-05
58996	5450	-1.22685	5.96355	2.88074e-06	2.80173e-05
73389	4240	-1.22593	5.62629	0.002379	0.0110826
12931	1646	-1.22511	5.05205	0.0230606	0.0735903
381820	2509	-1.22507	4.99882	5.01661e-05	0.000376098
99512	4223	-1.22421	4.14756	1.10089e-05	9.4868e-05
19201	2262	-1.22319	4.99206	0.000131761	0.000897829
209086	5329	-1.22021	1.47445	0.00194758	0.00936709
320268	5266	-1.21991	1.89207	0.00156039	0.00779374
66641	2798	-1.21907	5.26654	1.20396e-05	0.000102818
16706	4081	-1.21633	2.24238	0.00324559	0.0145155
223649	2496	-1.2161	3.8886	0.000571779	0.00328234
16004	8929	-1.21573	5.4191	0.00588306	0.0241063
20692	2299	-1.2154	8.93947	0.000191816	0.0012444
72061	3509	-1.21297	4.26189	0.00848113	0.0326602
407243	1700	-1.21203	5.54574	7.0806e-05	0.000511263
100505050	6696	-1.20967	4.81089	1.76469e-05	0.000145903
11836	3237	-1.20667	5.62977	4.18012e-06	3.94126e-05
15529	3313	-1.20659	7.46507	0.000166663	0.00110093
100861759	1355	-1.20178	1.49826	0.00233126	0.0109065
68691	4760	-1.20101	4.57878	8.20137e-05	0.00058527
12305	4006	-1.20084	6.57179	4.38875e-05	0.000333849
19165	2084	-1.19954	3.19039	0.000922489	0.00498721
12816	11659	-1.19902	6.51785	5.43838e-06	5.00366e-05
12338	3554	-1.19853	2.61104	0.0720941	0.175364
235493	4521	-1.19844	2.81262	0.00276565	0.0126061
622320	2973	-1.19812	1.32435	0.00366353	0.0160947
66548	2572	-1.19733	6.11994	0.00133246	0.00685008
69556	1402	-1.19718	5.70193	4.7923e-06	4.45228e-05
64009	18115	-1.19674	5.54496	0.000421342	0.00251747
66612	2023	-1.19649	5.2669	2.31636e-05	0.000187709
16449	5493	-1.19544	2.38859	0.0619039	0.156784
103841	3189	-1.19459	5.48225	3.774e-05	0.000290766
16456	2482	-1.19343	4.30639	0.000656368	0.00369875
14281	2093	-1.19295	1.10013	0.00458207	0.0194929
53867	6086	-1.19257	5.0272	9.22019e-05	0.000649452
18996	3801	-1.19172	1.41646	0.00504207	0.0211578
192157	7015	-1.19076	5.13869	8.17989e-06	7.24577e-05
30963	1008	-1.18943	5.97512	6.91072e-05	0.000500042
100737	4228	-1.18803	3.89797	6.35065e-05	0.000466014
110351	3398	-1.18615	1.08979	0.00663561	0.0266124
667118	5007	-1.18596	5.24534	7.35595e-05	0.000528906
319554	2867	-1.18504	7.03793	0.000213057	0.00136209
74732	2396	-1.18443	3.39329	0.000132342	0.00089945
57810	7214	-1.1832	7.24403	6.6e-05	0.000481218
11568	4049	-1.17962	7.01554	0.00186969	0.00905733
76594	5169	-1.17782	4.39814	0.00209454	0.00993991
67630	6997	-1.1765	6.44142	1.62434e-05	0.000135377
72865	953	-1.17647	2.5272	0.0363847	0.104909
66647	1391	-1.17596	4.92052	0.000661778	0.00372042
93730	3421	-1.17513	4.28135	0.000248889	0.00155887
22213	1982	-1.17464	6.58427	5.46391e-06	5.01906e-05
56198	4532	-1.17411	3.80924	0.208644	0.379045
94214	3916	-1.1731	3.55324	0.0021455	0.0101522
213556	6886	-1.17207	5.5543	1.01811e-05	8.81333e-05
226641	7463	-1.17117	6.78858	2.89807e-05	0.000228989
14854	1857	-1.17078	5.32266	1.55965e-05	0.000130271
211389	2349	-1.1707	5.91805	0.000345051	0.00210227
67887	1899	-1.16875	5.89853	5.57637e-05	0.000413448
68024	728	-1.16831	5.45001	0.00180785	0.00880259
217648	1463	-1.16694	0.803759	0.0103393	0.0385924
215999	2872	-1.16658	6.29189	8.66245e-05	0.000614716
67246	6080	-1.16624	6.47824	0.00354242	0.0156348
319518	2904	-1.16586	2.96303	0.000169398	0.00111481
72278	3635	-1.16402	4.8387	0.00254821	0.0117368
28199	2703	-1.16204	4.50218	7.1796e-05	0.000517856
230316	3062	-1.16085	2.8205	0.000255859	0.00159989
50760	1972	-1.16048	3.67459	8.81303e-05	0.000624092
80860	2162	-1.15999	2.97476	0.00117103	0.00611936
212943	5505	-1.15775	1.57905	0.00509041	0.0213058
19848	187	-1.15749	1.41077	0.156387	0.309039
72128	4229	-1.15633	4.33379	0.00126538	0.00656136
11484	1534	-1.15612	1.22452	0.0199243	0.0655607
20250	5453	-1.15503	9.95323	0.0088761	0.0339408
83675	3111	-1.15471	1.89683	0.00553332	0.0228581
19842	164	-1.15343	4.09458	0.299311	0.484345
52377	1453	-1.15277	4.35834	0.00021161	0.00135511
76707	7899	-1.15214	6.76858	5.17397e-06	4.77578e-05
51897	3573	-1.15179	4.10272	0.000101471	0.000707755
67731	6936	-1.15116	5.45919	0.0321574	0.0954191
330812	9685	-1.14914	4.11644	5.74051e-05	0.000424515
18481	8897	-1.1488	2.85585	0.00421514	0.0182098
83770	3047	-1.1479	0.975208	0.00825548	0.0319746
100042498	1766	-1.1477	4.65551	2.81028e-05	0.000222987
13518	23242	-1.14668	8.74044	0.000560556	0.0032347
71966	2013	-1.14582	3.20934	0.00471421	0.0199359
232970	2282	-1.14499	3.16559	0.000468361	0.00276942
338350	2375	-1.14455	1.39738	0.00408768	0.0177128
56434	1729	-1.14445	6.3845	8.75625e-06	7.69068e-05
171463	8220	-1.14406	3.07531	0.000490445	0.00287765
16949	3338	-1.14349	6.47921	0.000310598	0.00191387
216805	2852	-1.1434	5.10019	0.000378066	0.00227726
19823	1132	-1.14333	6.14234	9.92116e-06	8.60135e-05
19303	3781	-1.1431	6.66777	0.000228773	0.00144317
330064	3889	-1.14298	3.75291	0.000265031	0.00165181
228026	5137	-1.14265	4.15531	0.00013819	0.000935302
76889	2190	-1.14071	2.72835	0.000636385	0.00359715
230857	4816	-1.13991	6.01859	8.91939e-06	7.82194e-05
319722	6712	-1.1391	1.06201	0.00947009	0.0358996
16773	9713	-1.13895	5.38083	0.00589914	0.0241594
54445	2266	-1.13816	3.04084	0.0759312	0.182369
214345	3139	-1.13779	3.68539	0.000402678	0.00241861
67916	3162	-1.13732	3.74255	0.00014046	0.000947857
30049	3470	-1.13674	2.29226	0.0127423	0.0459254
228608	2262	-1.13656	3.28828	0.000591388	0.00337455
67067	630	-1.1342	4.07964	0.000371787	0.00224369
17135	2825	-1.13388	4.67546	0.0010152	0.0054242
270118	6743	-1.13281	2.46905	0.00138274	0.00703578
14362	4378	-1.13267	5.14687	2.56778e-05	0.000205171
18747	2293	-1.13153	6.27099	0.000179802	0.00117852
13808	1519	-1.13037	9.3008	1.12148e-05	9.63507e-05
12558	4646	-1.12928	7.30849	1.72064e-05	0.000142364
66878	3661	-1.12874	6.3248	1.18383e-05	0.000101251
226122	1527	-1.12865	5.64512	5.09054e-05	0.00038114
102632	3348	-1.1283	2.94815	0.00110965	0.0058468
20851	5442	-1.12667	5.021	4.44066e-05	0.000337348
71901	2109	-1.12531	2.55848	0.000818581	0.00448061
56018	1198	-1.12522	3.62608	0.00580471	0.0238582
193796	4610	-1.12421	4.4482	0.000146878	0.000983034
66158	1276	-1.12403	5.07703	0.00013638	0.000924693
53859	4173	-1.1239	4.50548	7.04128e-05	0.000508844
12364	2605	-1.12359	4.53032	0.0196359	0.0649486
26968	2355	-1.12342	4.65007	0.00175649	0.00861303
69773	3170	-1.12196	4.79411	3.78989e-05	0.000291794
22156	2564	-1.12114	3.47046	0.000165128	0.00109237
69574	1041	-1.12103	3.28436	0.118583	0.252562
80283	1880	-1.11959	2.93544	0.0196418	0.0649493
19339	1451	-1.1186	3.41894	0.00872693	0.0334826
474332	7928	-1.11855	3.75466	0.000187224	0.00121877
16324	4255	-1.11846	4.35244	0.00176204	0.00862732
320271	10705	-1.11818	2.88947	0.000358208	0.00216862
11785	3176	-1.11661	4.55758	0.00180877	0.00880331
67464	3084	-1.11621	3.67833	0.00021301	0.00136209
216965	12409	-1.11441	7.33938	0.000115765	0.00079675
319587	500	-1.11352	1.22959	0.0268971	0.0830031
74366	3067	-1.11254	1.62137	0.00291074	0.0131832
278279	5673	-1.11119	0.893845	0.0412996	0.116146
14733	3552	-1.11021	9.30629	0.000224149	0.00142185
171508	2034	-1.10905	4.57999	0.0218467	0.0703656
16561	14849	-1.10903	7.25626	0.000321244	0.00197309
23965	10978	-1.10855	5.53872	0.00031291	0.00192473
216810	6248	-1.10765	5.43038	0.000121705	0.000833043
621976	7170	-1.10752	3.4757	0.000443481	0.00263733
108153	5346	-1.10567	5.71042	0.00216077	0.0102118
50490	3503	-1.1045	2.85108	0.000616906	0.00350439
22241	5196	-1.10348	5.48292	3.6823e-05	0.000284661
66379	723	-1.10194	5.10421	0.000821186	0.00449056
71375	2611	-1.10038	3.08573	0.000463888	0.00274581
18583	3638	-1.09776	4.34404	0.000108355	0.000750856
233058	3334	-1.09776	1.42771	0.00570201	0.0234699
21814	6053	-1.09689	2.22026	0.0312139	0.093055
102103	7262	-1.09623	3.44966	0.0188198	0.0627766
16518	5448	-1.09311	3.2765	0.156608	0.309368
12176	1756	-1.09311	4.76825	0.0070206	0.0278919
243219	5838	-1.09304	5.13773	0.000181486	0.00118887
103199	3263	-1.09296	5.22081	5.00404e-05	0.000375402
13731	3440	-1.09185	6.74933	0.000340584	0.00207845
59038	1468	-1.09131	2.41565	0.0230892	0.0736609
11636	2365	-1.09103	7.09374	0.000564251	0.00324892
107328	1144	-1.09098	1.51375	0.00581321	0.0238846
50907	5486	-1.09089	6.08755	8.51277e-05	0.000605223
19240	943	-1.09017	11.2263	0.000892782	0.00484266
12017	1349	-1.09008	7.5481	6.25488e-05	0.000459872
100310809	2002	-1.08961	1.24559	0.0220119	0.0707578
16835	4534	-1.0891	7.48192	4.87279e-05	0.000367002
100040297	1174	-1.08829	5.22996	0.00379798	0.0166024
94186	4164	-1.08761	7.15361	1.55956e-05	0.000130271
14431	944	-1.08654	4.69843	0.0076032	0.0298123
16651	4408	-1.08612	4.7698	0.00313967	0.0140859
70028	7455	-1.08314	4.42824	0.0457326	0.125072
67235	1981	-1.08291	1.43957	0.0166165	0.0567034
52639	1817	-1.08231	6.27448	0.000931656	0.00502962
625785	2588	-1.08215	2.10637	0.00336643	0.0149797
20336	3723	-1.08071	5.57428	3.9739e-05	0.000304042
67118	3003	-1.08008	4.72349	0.00210924	0.0100014
109050	4781	-1.07947	3.59614	0.00560639	0.0231295
66943	4866	-1.07691	2.41079	0.0012738	0.00659902
71481	4795	-1.07675	2.51646	0.0173767	0.058962
71564	938	-1.07661	0.889946	0.0149012	0.0521589
18791	2532	-1.07572	4.70927	0.00121117	0.00631181
14664	3272	-1.07565	4.7093	0.00224273	0.0105554
18218	4819	-1.07465	4.1218	0.00233852	0.0109297
80879	2577	-1.07317	2.94993	0.00294691	0.0133206
224617	8053	-1.07309	4.12089	0.000168134	0.0011084
76294	1579	-1.07296	7.26798	0.00183605	0.00890949
213233	2080	-1.07248	2.69306	0.00163593	0.00810371
320560	9833	-1.06934	5.02243	0.000295337	0.00182674
545490	1473	-1.06773	2.22675	0.00278276	0.0126689
57778	3873	-1.06769	3.94212	0.000200922	0.00129832
68539	1930	-1.0676	6.89664	0.000138998	0.00094021
100861722	1758	-1.06583	5.11603	0.0125044	0.045225
66818	2842	-1.06412	5.81621	3.7528e-05	0.000289437
59041	3254	-1.06217	6.42512	0.000129129	0.000880765
52055	6124	-1.06152	5.06212	0.000140402	0.000947857
18563	4272	-1.06113	4.24594	0.0462669	0.126097
105440	3307	-1.06009	5.78634	0.00070348	0.00392971
237253	3403	-1.05955	3.8928	0.000508633	0.00297824
268512	2692	-1.05802	1.64343	0.0196662	0.0649868
330503	2955	-1.05742	1.47528	0.00789551	0.0308419
54194	2072	-1.05694	4.49186	0.000307617	0.00189755
73181	4019	-1.0551	1.67466	0.0290825	0.0880106
241308	2738	-1.05369	1.16083	0.0127221	0.0458671
233805	5825	-1.05367	3.88007	0.000193852	0.00125406
12632	2940	-1.05365	7.73977	0.000721921	0.00402289
16780	4055	-1.05124	4.47423	0.0203365	0.066629
74670	2734	-1.05064	3.47675	0.000949739	0.00510552
237769	4095	-1.05058	1.58918	0.0102611	0.0383617
74616	3247	-1.04921	3.95229	0.00244405	0.011321
14794	1179	-1.04796	4.58576	0.00716109	0.0283718
20657	2045	-1.04642	4.3101	0.00571991	0.0235351
108705	2247	-1.04642	7.40694	0.000813537	0.00445728
77446	4780	-1.04637	5.5767	0.00684952	0.0273358
218203	2983	-1.04605	3.62753	0.0195047	0.0646082
76438	2802	-1.04577	1.45872	0.007292	0.0288035
13496	5326	-1.04557	2.71035	0.00515691	0.0215447
83429	3010	-1.04524	4.33578	0.0211564	0.068665
194401	2894	-1.04494	3.42274	0.00120971	0.00630907
12394	7369	-1.04477	6.84265	9.7943e-05	0.000685241
101835	3411	-1.04464	1.398	0.00972298	0.0366998
18798	3692	-1.04444	4.10149	0.000571761	0.00328234
13649	6438	-1.04368	3.23824	0.000614378	0.00349177
224938	4706	-1.04357	6.66403	0.000148957	0.000995782
70152	1883	-1.04261	3.24248	0.0577726	0.149242
21685	4458	-1.04252	5.78774	0.000186085	0.00121285
386655	1288	-1.04213	1.22437	0.0145632	0.051258
243362	5638	-1.04134	5.67746	0.000189402	0.00123155
16432	1773	-1.0403	8.11392	0.0313257	0.0933394
19084	3323	-1.03864	9.08593	7.0837e-05	0.000511263
56277	2698	-1.03816	2.1517	0.0176725	0.0596998
57783	2940	-1.03768	5.14296	0.00034764	0.00211361
22776	3501	-1.03751	3.44096	0.0436392	0.120822
244666	2116	-1.03719	3.54015	0.0186237	0.0622318
93734	3036	-1.03621	1.39165	0.0392759	0.1115
66352	4035	-1.03614	4.30921	0.000223087	0.00141669
18830	1806	-1.03569	4.456	0.019785	0.0652528
73251	7356	-1.03564	6.75615	6.44341e-05	0.000471803
72349	4204	-1.03561	6.99001	0.000299296	0.00184922
16987	3102	-1.03497	5.0248	0.000186102	0.00121285
18451	4043	-1.03477	6.4707	0.00023883	0.00149998
67533	4875	-1.03421	7.7045	6.61122e-05	0.000481729
15530	14177	-1.03362	9.41746	0.000139785	0.000944973
245877	3387	-1.03329	8.04451	3.51543e-05	0.000272879
234076	4533	-1.03127	4.64504	0.000856238	0.00466883
67043	2316	-1.03071	5.85791	0.000236817	0.00148897
333433	4393	-1.0305	5.49206	0.000478886	0.00281997
546071	5334	-1.03009	5.36517	0.000563129	0.00324441
229541	5399	-1.02972	2.8828	0.00252914	0.0116631
100504344	1032	-1.02922	1.34989	0.0349445	0.101681
12050	3461	-1.0284	4.95302	0.000648303	0.00365727
66205	1257	-1.02805	1.85874	0.0239146	0.0756601
72805	3725	-1.02656	1.76793	0.00728309	0.0287845
12696	1256	-1.02644	4.82881	0.0053862	0.0223554
209200	5181	-1.02621	2.19508	0.0087093	0.0334374
14137	2863	-1.0253	6.89092	0.0123352	0.0447262
104263	4923	-1.02518	5.40375	0.000232171	0.00146137
56046	2671	-1.02473	5.25732	0.000213396	0.00136349
30794	1185	-1.02364	6.7186	0.00272565	0.0124287
231464	3224	-1.0236	5.45196	0.00268614	0.0122632
54214	7532	-1.02358	6.48104	0.00101052	0.00540558
77864	4902	-1.02356	2.26665	0.130712	0.27126
83962	3001	-1.02301	5.89209	0.000789093	0.00433583
68299	2816	-1.02293	5.60285	0.000360561	0.0021794
235611	8600	-1.02291	3.89768	0.00239617	0.0111444
271005	1949	-1.02118	1.95037	0.00389346	0.0169893
229488	4388	-1.01854	4.81664	0.000863265	0.00470041
17775	2130	-1.01835	8.56684	0.00187914	0.00909156
207592	6988	-1.01828	2.94431	0.0160314	0.0551848
18223	2733	-1.01745	4.33966	0.00642394	0.0258817
14388	4859	-1.01715	4.22104	0.00903124	0.0344303
68235	1710	-1.01664	1.35909	0.0233931	0.0744432
73569	3331	-1.01154	5.39497	0.000764942	0.00421734
14268	8312	-1.01124	11.557	0.000463658	0.00274581
56017	2083	-1.01018	2.07841	0.00620774	0.0251791
75847	2690	-1.00908	0.888144	0.0328678	0.0970732
235542	7361	-1.0084	5.10822	0.00014205	0.000958018
67776	4157	-1.00814	5.17059	0.0286526	0.086963
108699	4934	-1.00515	4.73403	0.000330048	0.00202064
13497	6983	-1.004	5.38642	0.0045621	0.0194438
78785	4475	-1.00376	2.86627	0.0299682	0.0902127
75423	5212	-1.00365	5.90531	0.000191103	0.00124119
108682	3596	-1.00352	6.31562	0.00632973	0.0255924
240614	4867	-1.003	3.22936	0.0014174	0.00718223
78885	3488	-1.00254	2.97576	0.00290726	0.0131727
17721	1824	-1.00076	10.6254	0.00181955	0.00884071
241274	4589	-1.00047	2.79965	0.00770263	0.0301607
68718	1783	-1.00024	4.04229	0.00181036	0.00880355
66701	1570	-1.00023	3.36183	0.00140882	0.00714611
16477	1840	-0.99997	6.83163	0.00154909	0.0077475
19038	1286	-0.999715	6.83124	0.000430325	0.00256577
18030	1992	-0.998774	4.3116	0.0113607	0.0418037
231834	2612	-0.998521	4.62792	0.000217378	0.00138429
72572	2058	-0.998489	5.04093	0.000480046	0.00282534
106522	2454	-0.998376	1.88528	0.0120483	0.043853
78558	3446	-0.997871	2.43026	0.101497	0.226498
66717	3584	-0.997312	0.755796	0.0384543	0.109658
100503949	1295	-0.997257	2.08396	0.00514352	0.0214966
66487	403	-0.996598	1.72147	0.0106166	0.0395241
14359	2326	-0.994896	7.46236	0.000155539	0.00103373
13807	2631	-0.994536	3.28835	0.0611288	0.155519
22214	4780	-0.994147	6.20035	0.00498952	0.0209758
553127	1232	-0.993925	4.95684	0.000946869	0.00509795
16646	4022	-0.993681	5.78203	0.000407791	0.00244289
26383	3558	-0.993176	6.24228	0.000161711	0.00107163
76510	7476	-0.991479	4.71322	0.00184894	0.00896062
98193	3743	-0.991232	6.6942	0.00671651	0.0268896
66234	1824	-0.991112	6.7924	0.000551904	0.00319718
73086	4406	-0.990736	2.03805	0.00533444	0.0221647
259302	8887	-0.990424	5.29178	0.000182919	0.00119689
100503435	901	-0.989292	1.76796	0.0155735	0.0538845
20441	2574	-0.988655	4.09398	0.000412016	0.00246562
12039	1773	-0.988181	3.89215	0.0045146	0.0192918
56427	2070	-0.986589	2.80096	0.00162271	0.00805916
13682	3174	-0.985483	7.98007	0.000804564	0.00441235
100862375	3734	-0.985319	4.82107	0.000696338	0.00389554
108155	5384	-0.984851	6.56081	0.000233127	0.00146658
83964	1970	-0.984588	3.56773	0.00961576	0.0363552
71238	550	-0.983731	1.15242	0.0205859	0.0672341
226098	4764	-0.983226	0.886483	0.0357076	0.103532
68617	7278	-0.982637	4.92942	0.00313551	0.0140728
12955	1185	-0.982515	7.9368	0.0150734	0.0525842
230815	4715	-0.982305	5.37467	0.00335354	0.014934
56812	3203	-0.981939	5.25742	0.000280138	0.00173838
329628	16109	-0.981208	1.86722	0.00815126	0.0316676
60527	3269	-0.980214	7.741	0.000878902	0.0047719
67867	4261	-0.978705	3.01252	0.00136655	0.00697818
12168	3507	-0.978585	4.83576	0.000559041	0.00322869
68490	2159	-0.978379	3.61735	0.0150621	0.0525741
69587	3731	-0.977909	6.15007	0.000149677	0.00100001
22325	3482	-0.97781	4.21006	0.00103782	0.0055218
112415	4739	-0.977582	0.92169	0.0249698	0.0781753
79196	4085	-0.977147	5.63141	0.00018465	0.00120583
319899	6560	-0.977143	3.91198	0.00242391	0.011243
68126	1226	-0.977127	1.76619	0.00799587	0.0311593
19874	101	-0.977013	2.10241	0.0246567	0.0774073
74764	2322	-0.975867	3.87255	0.00847029	0.0326295
381199	3945	-0.975732	3.523	0.0154677	0.0536321
20541	18599	-0.974464	1.39522	0.0183238	0.0614454
12509	1811	-0.973903	2.46037	0.127233	0.265536
11803	2392	-0.972909	2.03653	0.0215098	0.0695748
13544	2953	-0.972488	5.25079	0.00028197	0.00174785
22323	2252	-0.972109	6.98906	0.00206646	0.00983939
71891	4128	-0.972097	4.07976	0.00127976	0.00662688
73242	2489	-0.970949	3.70872	0.0710968	0.173643
74168	1838	-0.970734	5.03758	0.0119696	0.0435946
68477	6165	-0.970455	5.10564	0.00595034	0.0243255
228960	3736	-0.970434	5.12965	0.00105997	0.00561026
11655	2702	-0.969904	4.95657	0.000381987	0.00229917
320770	5410	-0.969096	0.913073	0.0305584	0.091601
232566	1027	-0.967998	3.44227	0.00184096	0.00892574
59090	3708	-0.965389	7.83107	0.000183365	0.00119843
330554	3475	-0.964762	2.07286	0.016264	0.0558504
84035	4908	-0.963239	6.56201	0.000855802	0.00466868
231712	2486	-0.962919	4.47602	0.00112892	0.0059237
17122	1179	-0.961561	3.35357	0.0278641	0.0851585
22276	1811	-0.961487	3.2559	0.00852414	0.0328037
16593	3067	-0.961462	7.58554	0.000448923	0.00266691
667962	3586	-0.960653	3.53523	0.00992086	0.0373058
74150	2597	-0.960499	4.60432	0.00457764	0.0194929
225655	2167	-0.960453	1.52013	0.0140668	0.0498029
233056	4525	-0.960265	3.40785	0.00448737	0.0191898
100303732	3586	-0.96004	3.35518	0.00401973	0.0174382
11480	5681	-0.957489	4.15381	0.000599543	0.00341596
22288	12382	-0.956895	7.37327	0.000543522	0.00316145
75747	2158	-0.956753	2.80609	0.00423504	0.0182703
56375	2300	-0.955638	3.37989	0.0322591	0.0956217
232286	6781	-0.955042	6.1858	0.000383959	0.00230983
171486	3600	-0.954559	5.49629	0.00235984	0.0110158
383295	2869	-0.950704	5.3192	0.0350668	0.101985
74201	8512	-0.950558	3.77859	0.00205038	0.00977914
385674	5942	-0.950302	1.48453	0.0427468	0.119074
224530	1991	-0.949865	3.79554	0.00112822	0.0059237
278097	2034	-0.949674	2.61355	0.0054241	0.0224718
381629	961	-0.948987	5.2552	0.00628966	0.0254755
75547	12543	-0.948493	6.74	0.00454622	0.0193979
72371	5633	-0.947361	1.65292	0.019237	0.0639071
20813	790	-0.946379	6.57247	0.000522028	0.00305198
16891	3787	-0.946243	2.28657	0.00754628	0.0295992
19298	3131	-0.945883	6.37045	0.00340014	0.0150827
103012	6565	-0.945707	4.10801	0.0188255	0.0627772
212391	4663	-0.944862	1.85977	0.00914612	0.0348101
58799	4041	-0.944448	4.70419	0.000969822	0.00520123
19682	1261	-0.943204	2.91726	0.00285514	0.0129725
68797	1545	-0.942989	3.7332	0.0216881	0.0699929
76561	2171	-0.942874	5.64347	0.00112588	0.00591865
18008	6126	-0.942199	10.2422	0.000553504	0.00320157
67184	1251	-0.942164	6.08822	0.0266451	0.0824259
195434	3981	-0.942057	3.89032	0.00695971	0.0276885
80907	2031	-0.942013	3.44583	0.00138302	0.00703578
75475	3970	-0.941118	1.92012	0.160832	0.316019
53599	2830	-0.940419	8.43559	0.00342088	0.0151688
67126	414	-0.938864	5.648	0.000324773	0.00199261
18627	5837	-0.938761	2.48356	0.00458216	0.0194929
12832	6615	-0.938524	8.96396	0.0111283	0.0411206
66278	954	-0.937663	1.81107	0.0104923	0.0391251
107305	2415	-0.937308	4.57817	0.000910153	0.00493219
13033	1954	-0.935938	8.84789	0.031276	0.0932157
415115	1156	-0.935384	1.65946	0.0189369	0.0630936
100040500	4040	-0.935381	5.17862	0.000357063	0.00216398
17722	519	-0.935266	9.36231	0.0859967	0.199982
66337	730	-0.934051	1.08976	0.0296472	0.0893407
20454	2448	-0.93398	6.53739	0.0574207	0.148635
69894	1731	-0.933937	1.62633	0.0246002	0.0772511
18414	4835	-0.933673	3.76735	0.00503066	0.0211177
69171	2738	-0.933503	5.10903	0.00200483	0.00959797
72093	745	-0.933282	1.74586	0.0271089	0.0833861
387609	4374	-0.932468	4.70627	0.00189794	0.00917081
217692	7701	-0.932404	5.42587	0.000339314	0.00207292
17132	3642	-0.931196	4.22484	0.182687	0.345008
71946	4470	-0.929913	3.99446	0.00156286	0.00780268
214791	3401	-0.929653	6.47149	0.000319345	0.00196248
117160	3456	-0.927511	5.49575	0.00602666	0.0245934
93686	7358	-0.927065	7.99601	0.000306695	0.00189289
20512	4206	-0.92631	2.31842	0.107082	0.235082
69721	4592	-0.924801	3.20661	0.00452209	0.0193094
106529	1174	-0.924404	7.50977	0.0071656	0.0283754
14600	4425	-0.923336	5.23803	0.000681041	0.00381744
18763	14170	-0.922864	6.5702	0.00559123	0.0230805
234373	4337	-0.921467	3.81583	0.00129403	0.00668563
110157	3066	-0.920578	6.37105	0.000327978	0.0020112
12452	2494	-0.920577	4.62377	0.0500347	0.133699
57321	3599	-0.92014	3.92417	0.00716128	0.0283718
223666	4587	-0.919748	3.85198	0.00177197	0.00865739
50492	2585	-0.919519	6.20269	0.00605865	0.0247063
18693	2185	-0.919316	4.21562	0.00104688	0.00556225
67072	2517	-0.918861	4.69038	0.000869704	0.00473096
19062	2641	-0.918306	4.12692	0.035157	0.102117
229445	3453	-0.917988	2.16335	0.094583	0.215344
56794	2618	-0.91795	2.06585	0.0458471	0.125295
381511	4298	-0.917897	4.21856	0.00105254	0.00558191
83554	1953	-0.91769	2.58193	0.164868	0.321324
54393	4486	-0.91739	4.63005	0.00265305	0.0121373
24044	2342	-0.917327	5.24351	0.000662726	0.00372392
15932	3374	-0.9152	2.2425	0.143886	0.2912
666693	1784	-0.914225	1.53628	0.0717581	0.174818
75687	4134	-0.913559	6.21058	0.00145561	0.00734432
70573	2702	-0.913085	4.05134	0.00190687	0.00919843
22003	3279	-0.912348	9.67157	0.000378147	0.00227726
192173	1205	-0.911986	5.25827	0.00352215	0.0155634
100503890	1193	-0.911771	3.30338	0.0588031	0.151219
67542	2920	-0.911609	4.84559	0.00140655	0.00713778
215494	2369	-0.911462	1.70309	0.0142904	0.0504694
17938	7034	-0.911301	9.51317	0.000574531	0.00329648
217695	3869	-0.91041	4.57426	0.0126616	0.0456777
545539	1568	-0.910024	1.04421	0.0311421	0.0928895
232341	12052	-0.909197	8.56658	0.00152701	0.00766056
73430	5158	-0.908644	2.08281	0.0250645	0.0784073
20539	3513	-0.908236	7.50694	0.00739309	0.0291184
20530	1824	-0.907516	2.99383	0.0236944	0.0751322
22402	5022	-0.907382	7.00954	0.00215402	0.0101883
54391	2482	-0.906785	3.84175	0.0107055	0.0397902
100628593	79	-0.905913	1.3181	0.0251298	0.0785255
77590	4265	-0.905522	4.31875	0.00278072	0.0126646
15490	4574	-0.904119	4.90595	0.000745511	0.00412815
57752	9537	-0.903926	5.67045	0.000562849	0.00324441
100041106	1566	-0.902926	2.13523	0.138372	0.283041
72350	4482	-0.902872	2.0331	0.0134243	0.0478996
235380	10614	-0.902192	2.74461	0.00431979	0.0185775
69129	1126	-0.90148	1.42201	0.0955736	0.216735
14132	1738	-0.900675	4.40436	0.0792118	0.188268
216161	4640	-0.900239	5.44753	0.00142325	0.00719695
24000	5738	-0.90015	6.24359	0.000658161	0.00370528
17720	297	-0.900034	7.40007	0.0453161	0.124171
68559	1229	-0.89986	5.24166	0.000761471	0.00420226
26386	1753	-0.899091	2.32833	0.0182036	0.061114
381410	3740	-0.898713	4.05771	0.00131745	0.0067821
19344	3180	-0.898679	6.7115	0.0136281	0.0484903
57914	1360	-0.898177	2.21935	0.036066	0.104254
101095	5222	-0.897992	4.47764	0.00556817	0.0229936
26419	5756	-0.897286	5.00857	0.00482926	0.0203471
66387	786	-0.897054	2.94855	0.00956401	0.0362075
170644	6455	-0.896994	5.73088	0.00108343	0.00572182
29817	1213	-0.895798	5.9959	0.00295731	0.0133623
333789	5731	-0.895538	3.12923	0.00613813	0.0249769
11544	1583	-0.895205	5.86114	0.00290596	0.013172
209692	3535	-0.894098	0.832945	0.0515823	0.136905
630836	2759	-0.893939	1.83293	0.0156257	0.0540321
56690	2100	-0.893345	2.94039	0.0461044	0.125817
226744	4545	-0.892393	4.47229	0.00373851	0.0163863
338367	5353	-0.891005	3.635	0.00297837	0.0134522
17127	5090	-0.890906	5.6629	0.00124729	0.00648228
56205	2962	-0.890639	6.04138	0.000627222	0.00355259
545622	6369	-0.890561	3.71594	0.0069081	0.0275356
100047183	10677	-0.889532	8.40433	0.0294721	0.0889303
70605	2562	-0.889082	2.90947	0.0088723	0.0339377
69225	1421	-0.888496	4.68384	0.0140295	0.0497016
245867	3509	-0.888054	4.50966	0.0179271	0.060394
58809	1996	-0.888003	4.76047	0.0153485	0.053332
76804	4401	-0.887676	4.43078	0.00254137	0.0117147
100504068	522	-0.887352	1.13691	0.0358984	0.103901
23936	3952	-0.88687	4.97978	0.0744037	0.179417
108083	5053	-0.886403	6.01106	0.00222333	0.0104771
231997	2644	-0.88631	4.06265	0.00423709	0.0182703
227615	914	-0.885864	1.39329	0.0217698	0.070197
16594	3054	-0.88562	5.64733	0.00114109	0.00597383
269198	12108	-0.885191	4.36078	0.00117558	0.00613752
17966	5133	-0.884957	6.61484	0.0184421	0.0617334
17387	2597	-0.884581	7.5271	0.000735701	0.00408572
380916	4707	-0.883378	4.83754	0.0591245	0.151718
56041	3898	-0.883336	6.86151	0.00135218	0.00692812
16976	2907	-0.883073	5.55372	0.00188889	0.00913095
74480	7422	-0.883006	6.08604	0.00252856	0.0116631
269397	4369	-0.882292	2.52955	0.00802339	0.0312346
20193	615	-0.882279	4.80586	0.0828949	0.194792
235043	1102	-0.882255	2.27501	0.0465101	0.126531
109346	1786	-0.881754	2.17777	0.0128834	0.0463314
224703	3966	-0.881632	4.59545	0.00911892	0.0347298
78688	2869	-0.88159	3.69059	0.0160314	0.0551848
21754	3620	-0.88055	5.1778	0.0024656	0.0114069
207785	4126	-0.88042	4.49451	0.00179729	0.00876237
73095	3172	-0.88023	1.31512	0.0715189	0.174339
19182	1635	-0.879668	8.24701	0.00111779	0.00588425
72774	1170	-0.879378	1.99613	0.0371243	0.106799
16553	6866	-0.878693	5.32275	0.000903682	0.00489945
13423	1643	-0.877524	3.95306	0.087353	0.202189
238023	2379	-0.877519	3.33686	0.00356416	0.0157247
67298	5959	-0.877432	2.96127	0.00524673	0.0218719
408066	8162	-0.877416	0.924382	0.302995	0.488437
19221	5786	-0.877134	7.14063	0.00336346	0.0149723
27364	3699	-0.877096	2.61605	0.043656	0.12084
77219	3290	-0.876766	4.82502	0.0126027	0.0455236
74370	6932	-0.875851	6.23285	0.000547237	0.00317904
229595	3856	-0.874734	3.58204	0.00267622	0.0122277
97820	2674	-0.874557	6.50666	0.00225698	0.0106138
226407	4251	-0.874405	5.41214	0.0023648	0.01103
545156	16920	-0.874207	3.47203	0.0161783	0.0556061
14628	3009	-0.872795	5.58446	0.00315821	0.0141525
67889	2548	-0.872141	5.15643	0.000952781	0.00511946
17294	2777	-0.872014	4.91377	0.150696	0.300655
21858	3622	-0.871393	9.54851	0.00163488	0.00810201
14070	2490	-0.871249	1.51887	0.0364895	0.105185
72181	3511	-0.870857	3.96107	0.00180628	0.0087987
239170	4034	-0.87061	4.25586	0.0014898	0.00750024
103737	2726	-0.870118	3.22206	0.00362276	0.0159402
16886	5047	-0.869476	4.76578	0.0012957	0.00669094
71929	2871	-0.868603	6.92277	0.00248523	0.0114884
66208	658	-0.868584	1.08652	0.0566944	0.147289
21345	1586	-0.868441	6.24991	0.350836	0.538529
623781	3067	-0.866574	3.65154	0.00395673	0.0171975
245860	3764	-0.866434	5.30287	0.00258715	0.0118826
14595	3976	-0.865737	6.45081	0.00348797	0.0154303
13347	2658	-0.865605	3.88379	0.00241423	0.0112238
74479	2581	-0.865568	4.26719	0.0128132	0.0461082
16573	6030	-0.865497	8.28468	0.000563183	0.00324441
68750	13633	-0.865087	5.46495	0.00190165	0.009181
12234	6325	-0.864956	4.12821	0.0046529	0.0197424
217364	3922	-0.864533	1.24347	0.0605896	0.154526
80877	11512	-0.864517	4.68894	0.00173623	0.00854126
67860	1061	-0.863761	5.82612	0.0493214	0.132164
75029	2120	-0.862688	1.80606	0.0197097	0.0650234
79362	1421	-0.862523	4.56558	0.0211472	0.0686547
75135	1210	-0.86244	2.25275	0.0407235	0.114867
12569	4134	-0.861911	3.78755	0.00841914	0.0324763
13650	2939	-0.861882	5.61568	0.00425837	0.018341
226646	1606	-0.861469	7.4964	0.00210485	0.0099847
109754	2031	-0.860649	8.76494	0.0114876	0.0421482
100043911	4466	-0.860548	1.62565	0.0291935	0.0882421
68033	761	-0.85922	4.54974	0.00229155	0.0107623
58223	3453	-0.85627	1.66867	0.100941	0.225673
21413	7681	-0.855878	6.56237	0.0449912	0.123518
15370	2477	-0.855713	3.35418	0.0253072	0.0789718
12492	2110	-0.854898	5.86764	0.0175695	0.0594924
107371	2737	-0.85389	3.75545	0.00606873	0.0247386
193043	1823	-0.853804	1.57842	0.0462731	0.126097
73673	883	-0.853268	1.23814	0.0649215	0.162596
277463	3926	-0.852989	5.39913	0.00608974	0.0247977
65970	4429	-0.852985	7.96146	0.0165136	0.0564698
20619	2223	-0.851615	4.92273	0.00180977	0.00880355
66383	887	-0.851435	5.77419	0.0147558	0.0517321
84585	4314	-0.850951	4.39885	0.00233672	0.0109257
56717	8595	-0.850673	5.65418	0.00176888	0.00864969
227723	10689	-0.850612	7.96525	0.000943212	0.0050824
19055	2194	-0.850563	5.38484	0.0107055	0.0397902
13527	6588	-0.849374	5.10849	0.0400177	0.113268
28019	1617	-0.849261	4.43058	0.00505356	0.0211904
72615	2483	-0.848028	4.27506	0.00207818	0.00987871
16985	1925	-0.84786	6.37657	0.0100171	0.0376236
67452	4406	-0.847791	4.94019	0.00242427	0.011243
216190	2946	-0.847455	4.38099	0.0613295	0.155717
320244	4841	-0.847325	4.6939	0.00154709	0.00774086
67939	2128	-0.846384	2.33327	0.0180692	0.06077
100861916	1138	-0.846223	1.08945	0.0621784	0.157278
50758	16991	-0.846193	4.46021	0.00176778	0.00864804
73024	1072	-0.845957	5.80748	0.00137965	0.00702938
69106	2268	-0.844356	3.88599	0.0116826	0.0426855
83921	6667	-0.844004	5.45172	0.00597995	0.024429
224814	5709	-0.843819	2.00266	0.0233908	0.0744432
68149	3715	-0.843769	2.18081	0.0259947	0.0807859
76282	1750	-0.843701	2.38623	0.0207667	0.0677276
68917	591	-0.843453	2.68723	0.0108726	0.0403717
17977	7329	-0.843382	4.02018	0.00741855	0.0291651
109934	5801	-0.843255	7.12405	0.00333897	0.0148807
72949	3514	-0.842104	4.22482	0.00457056	0.0194726
224671	6857	-0.842053	4.42021	0.00211313	0.0100115
67563	2555	-0.841799	4.16118	0.00231392	0.0108413
54616	5978	-0.841384	6.18881	0.00381871	0.0166802
19363	2837	-0.8412	1.30216	0.0410246	0.115563
74334	5308	-0.840964	5.29107	0.00121231	0.00631486
11782	1113	-0.840527	2.83373	0.00748783	0.0293902
75420	2913	-0.8403	4.08333	0.00309142	0.0139023
74388	4764	-0.839291	6.03474	0.00110523	0.00582616
269831	2490	-0.839249	5.01202	0.00159366	0.00793908
66144	635	-0.838893	4.92441	0.0313498	0.0933869
93694	1214	-0.838691	4.12979	0.136292	0.279805
230793	6602	-0.838015	6.01345	0.00208784	0.00991225
320808	5707	-0.837252	5.21931	0.00662264	0.026579
235044	2608	-0.837101	3.15728	0.0139216	0.0493809
104718	3442	-0.836811	4.01043	0.00339472	0.0150762
66887	2942	-0.836174	5.70792	0.00187163	0.0090629
242109	5164	-0.834943	4.4752	0.0276391	0.0846522
24083	4159	-0.834599	4.51142	0.0182249	0.0611676
66961	3177	-0.834003	7.54254	0.000871438	0.00473588
71742	2826	-0.833029	3.65778	0.0043473	0.0186607
14404	2791	-0.83275	1.67945	0.0240317	0.075931
211429	3859	-0.832338	1.49614	0.0442511	0.121918
73724	696	-0.83163	2.06448	0.0820723	0.193155
77532	2952	-0.831401	2.21338	0.0234035	0.0744534
13476	2898	-0.831088	7.45752	0.00363505	0.015988
16195	5452	-0.83096	6.33354	0.00257445	0.0118385
71994	2003	-0.830773	9.12388	0.00231925	0.0108574
225638	7250	-0.830681	3.61636	0.00437478	0.0187504
14339	2165	-0.830403	4.93097	0.00197793	0.00949704
16599	2314	-0.830338	5.24178	0.0121896	0.0442577
101489	2967	-0.830113	5.66054	0.0030178	0.0136085
14732	3828	-0.829845	3.85125	0.00872584	0.0334826
107035	4398	-0.829238	5.30761	0.00144735	0.00730719
217718	5386	-0.829175	6.24452	0.00135201	0.00692812
269881	3690	-0.828452	4.32207	0.0105735	0.0393765
66168	1693	-0.82845	6.36873	0.110689	0.240184
75767	7965	-0.828355	3.76206	0.00372514	0.0163403
18037	2422	-0.828248	2.1584	0.0268634	0.0829439
20316	1268	-0.82771	5.22977	0.00359595	0.0158466
241062	10579	-0.827491	3.22293	0.0322171	0.0955716
215751	1557	-0.826881	4.02793	0.00729295	0.0288035
213019	1651	-0.826166	6.39513	0.00106985	0.00565532
214133	9181	-0.825917	4.0498	0.0120262	0.0437868
66400	939	-0.824427	3.35848	0.00835337	0.0322989
76580	4069	-0.823777	4.47477	0.0146578	0.0514963
71323	1733	-0.823575	2.46124	0.0138943	0.0492994
67526	2492	-0.823278	5.54225	0.00889454	0.0339886
12333	3191	-0.823214	5.8457	0.00837195	0.0323598
15259	7497	-0.823084	6.52714	0.00161376	0.00801826
231630	3161	-0.822612	2.81657	0.0196029	0.0648584
68117	960	-0.822412	4.51554	0.0241899	0.0762873
208177	5679	-0.821796	7.03867	0.00195898	0.00941399
100217438	61	-0.821629	1.54244	0.161459	0.316758
66510	1383	-0.821161	5.96903	0.00241853	0.0112347
235293	2249	-0.820915	4.85175	0.00466455	0.0197771
107767	3588	-0.820898	4.93494	0.00234778	0.010964
93739	980	-0.820199	5.52689	0.0472217	0.127767
20850	3888	-0.819142	4.5645	0.00433786	0.0186391
78388	2810	-0.818494	6.05442	0.0849614	0.198081
54601	3162	-0.817491	4.66771	0.00863922	0.0331906
20249	4837	-0.817436	9.04446	0.133544	0.275534
16565	9119	-0.816176	2.61123	0.142293	0.288733
22591	3634	-0.815217	3.75965	0.00690922	0.0275356
52348	6379	-0.81497	5.14315	0.00208325	0.00989459
268902	8047	-0.811554	1.72356	0.153405	0.304834
17758	8818	-0.811388	8.3372	0.00213755	0.0101188
239364	4009	-0.811193	1.58371	0.0645531	0.161886
72175	3051	-0.811147	2.6881	0.0196496	0.0649564
665113	7336	-0.810901	1.56489	0.0817447	0.192649
102339	2754	-0.810778	5.5874	0.00392397	0.0170867
269180	6817	-0.809807	3.52636	0.00594204	0.0243005
73447	4233	-0.808973	5.14088	0.0147468	0.0517295
13654	2965	-0.808221	2.36849	0.0699619	0.171532
245469	3972	-0.808107	2.15565	0.0296369	0.0893333
384783	4015	-0.807971	2.49705	0.0529863	0.139819
11820	3357	-0.807912	8.32403	0.0101609	0.0380509
56299	1154	-0.80766	2.59675	0.145419	0.29346
99375	3628	-0.806846	6.64497	0.00183168	0.00889207
104082	7109	-0.806629	4.67709	0.0129936	0.0466396
70561	4028	-0.80608	3.30413	0.149069	0.298478
100034361	1887	-0.805818	6.08247	0.00153329	0.00768194
224523	3174	-0.805774	1.12847	0.0576389	0.149031
21847	3045	-0.805139	5.44329	0.0201778	0.0662612
331004	3492	-0.80481	4.41754	0.0945422	0.215294
17117	2575	-0.804591	4.94787	0.100545	0.22497
21817	3549	-0.804493	3.60925	0.297709	0.482736
216001	2275	-0.804456	6.81899	0.0153093	0.0532455
320183	3709	-0.803755	5.90068	0.032839	0.0970131
71699	2687	-0.803618	1.3336	0.0581412	0.149956
72026	1520	-0.80321	2.79476	0.0100925	0.0378444
17719	1378	-0.802924	11.0997	0.156708	0.309512
234371	2994	-0.801815	5.22098	0.00251576	0.0116107
56442	2879	-0.801769	7.89487	0.0069473	0.0276488
217265	8269	-0.801536	4.39765	0.0166544	0.056815
27402	2526	-0.801466	4.60917	0.00338213	0.0150379
14387	3797	-0.800579	5.99746	0.0988485	0.222012
212919	4266	-0.800191	3.0803	0.0467176	0.126945
18611	2477	-0.80016	7.35518	0.00246976	0.0114215
76453	3226	-0.800118	6.77309	0.00675875	0.0270303
171429	3143	-0.79987	1.67156	0.0410379	0.115563
21969	3847	-0.799842	7.10875	0.00191819	0.00924132
17993	1534	-0.799808	5.98859	0.00620644	0.0251791
73951	1402	-0.799733	1.80066	0.0996605	0.223561
11430	3987	-0.799154	6.17557	0.0349221	0.101642
98878	3387	-0.799061	7.67363	0.00143188	0.00723461
18634	1894	-0.798978	3.03279	0.0301229	0.0905352
224132	4554	-0.798945	4.60657	0.0226209	0.0723488
72129	4122	-0.798851	4.58219	0.00739814	0.029128
11790	11933	-0.796985	5.9343	0.00364313	0.0160174
69094	815	-0.796482	3.83148	0.0125232	0.0452785
69863	8764	-0.79608	6.03595	0.00890758	0.0340156
67064	2529	-0.796064	4.61377	0.0205558	0.0671653
106042	4085	-0.795999	3.46084	0.00980033	0.0369186
246228	3140	-0.79594	1.86108	0.0612039	0.155606
74385	3165	-0.795902	3.17495	0.0120931	0.0439995
79221	4428	-0.794987	2.24298	0.112214	0.242526
207259	4572	-0.794211	3.91584	0.010212	0.0382046
68558	1750	-0.793292	3.43852	0.0466007	0.126718
68977	1262	-0.792837	2.94694	0.0667006	0.16549
69186	431	-0.792743	4.92672	0.0320867	0.0952515
16800	4850	-0.79208	8.28653	0.0124882	0.0451806
103711	2036	-0.791732	2.91084	0.0147465	0.0517295
234663	4633	-0.791622	6.93881	0.00258608	0.0118825
232430	2536	-0.791328	1.76382	0.0867228	0.201138
14369	4809	-0.789576	5.67003	0.0040463	0.0175468
226250	4075	-0.789402	3.92835	0.211567	0.382906
229780	3159	-0.787905	1.65431	0.0374138	0.107388
13548	6085	-0.786666	6.16875	0.00224242	0.0105554
100043126	1458	-0.786528	2.29909	0.0359263	0.103902
100102	3512	-0.786336	3.28398	0.012797	0.046079
100434	3278	-0.785795	5.51455	0.00525242	0.0218796
16157	1961	-0.785759	1.44695	0.0424267	0.1185
21425	2827	-0.785331	3.09046	0.0120962	0.0439995
81500	1699	-0.785063	3.74398	0.0193352	0.0641586
100504084	798	-0.784803	3.76536	0.0269427	0.0830765
230796	4175	-0.7841	5.30286	0.00424516	0.0182979
213006	4853	-0.783243	2.94073	0.0131972	0.0472368
18720	2536	-0.783171	5.14054	0.00349283	0.0154458
22715	3228	-0.783151	4.15999	0.0341041	0.0996929
208777	4474	-0.78274	1.90417	0.0833113	0.195368
66602	1551	-0.781665	4.8009	0.0096626	0.0365202
67155	6086	-0.781343	2.99514	0.146012	0.294136
230103	3660	-0.781228	3.93164	0.00599335	0.0244662
216516	5153	-0.781172	3.67515	0.0149433	0.05229
320799	4480	-0.781134	3.94357	0.00637878	0.0257451
14467	2098	-0.780931	5.42285	0.0328853	0.0970996
434128	4147	-0.780379	4.60469	0.152755	0.303913
114143	996	-0.780169	6.9746	0.0208951	0.0679988
26422	10983	-0.779297	3.81792	0.0118561	0.0432503
12013	5858	-0.77877	5.46995	0.00820592	0.0318366
68585	6674	-0.778279	8.97256	0.00289618	0.0131329
66826	1854	-0.778239	4.02357	0.00778332	0.0304558
71591	3514	-0.777619	4.31377	0.00919141	0.0349708
217310	3237	-0.77696	4.50579	0.0468468	0.127169
232334	1293	-0.776481	3.81956	0.0757902	0.182107
110948	4833	-0.775831	2.48411	0.0189767	0.0631329
69478	598	-0.775073	1.25938	0.0757763	0.182107
192970	1421	-0.775049	1.70969	0.0657841	0.164108
19653	2586	-0.775035	4.39263	0.00569408	0.0234457
24109	2667	-0.772433	5.06246	0.00527852	0.0219723
269630	2546	-0.772119	2.64008	0.0324052	0.0960297
217732	4409	-0.771226	4.94919	0.00633616	0.0256002
14426	5113	-0.771006	4.2865	0.0130932	0.0469154
73919	1276	-0.770438	1.46579	0.0444131	0.122195
77810	799	-0.769348	1.84771	0.0829967	0.194908
72729	3138	-0.769333	5.47112	0.00358504	0.0158049
66568	1698	-0.768133	2.06671	0.0307093	0.0918865
320661	6709	-0.767594	5.91162	0.00312681	0.0140448
625328	527	-0.767551	4.07176	0.0843309	0.196991
70445	2563	-0.766965	2.11779	0.0619321	0.156794
22691	2287	-0.766594	1.97637	0.0288723	0.087444
209018	5032	-0.766015	4.07418	0.0128313	0.0461588
380629	3667	-0.764563	3.66765	0.0361316	0.104417
239099	5827	-0.764085	2.22246	0.0306982	0.0918772
212448	5644	-0.763837	3.29045	0.0576829	0.149077
56807	3191	-0.763728	3.64628	0.0262464	0.0815015
23999	1594	-0.763462	4.12926	0.00844252	0.0325554
121021	8050	-0.76275	4.81418	0.0184783	0.0618361
260409	1967	-0.762388	6.81648	0.00452021	0.0193085
69582	4133	-0.76204	4.41555	0.00540575	0.0224176
13549	2520	-0.761579	3.59694	0.15925	0.313502
93687	2013	-0.760788	7.28041	0.00592395	0.0242436
66885	3348	-0.760229	4.7664	0.0293684	0.0886643
71703	3385	-0.760214	5.9927	0.0642737	0.161327
100043914	1458	-0.760114	2.11224	0.0392146	0.111353
67443	1712	-0.759603	6.66109	0.0713319	0.174106
347740	4917	-0.759449	7.12686	0.00837514	0.0323612
233328	7456	-0.759232	5.86066	0.0167782	0.0571351
320910	3096	-0.758887	1.55238	0.0659617	0.1643
15423	1983	-0.758769	2.66036	0.041581	0.11678
67292	3301	-0.75875	3.94358	0.0114796	0.0421323
80748	2809	-0.758647	5.67049	0.00765512	0.029985
210146	6124	-0.758563	4.89464	0.0130593	0.0468165
74754	4028	-0.756691	7.08237	0.0054519	0.0225788
66449	552	-0.756471	4.43198	0.0145768	0.0512629
117198	5037	-0.756341	7.98695	0.0214416	0.0693738
29856	3387	-0.756122	6.36457	0.0043463	0.0186607
234353	11804	-0.755687	3.70329	0.0910916	0.209399
14186	3146	-0.754616	2.97006	0.1475	0.29638
331487	1112	-0.754545	2.39588	0.0649036	0.162587
14176	2501	-0.754508	1.86685	0.0416068	0.11681
53901	3710	-0.754327	3.59211	0.159998	0.314596
14789	2779	-0.753388	2.52867	0.0306587	0.0918071
56745	4519	-0.753115	3.21602	0.396906	0.582204
56376	6812	-0.752191	6.82127	0.00482457	0.0203348
67515	1832	-0.75197	4.52755	0.00636703	0.0257068
56844	1394	-0.751718	4.89256	0.00838299	0.0323806
547127	4710	-0.751382	4.34447	0.0302462	0.090882
67812	4093	-0.751337	7.13274	0.0145676	0.051258
54673	3949	-0.751323	8.93231	0.0275735	0.0845194
170731	4377	-0.75047	5.77755	0.00520714	0.0217307
231855	3817	-0.750066	3.45418	0.0329898	0.0973328
13194	4164	-0.749592	9.37417	0.00417167	0.0180288
23802	3678	-0.749554	6.40097	0.0240388	0.075931
15356	1413	-0.749474	3.84211	0.0298491	0.089878
71720	6935	-0.749424	5.11526	0.011908	0.0433979
17978	8213	-0.749091	5.05928	0.0211962	0.0687356
78308	2095	-0.749067	5.04558	0.0291641	0.0882109
94275	2752	-0.748757	8.24616	0.0146674	0.051514
22084	6147	-0.748583	5.78269	0.0065819	0.0264366
56149	2014	-0.748541	3.84999	0.0263038	0.0816356
66935	1945	-0.748307	4.72701	0.0439115	0.121429
54216	9093	-0.74753	5.32914	0.00565359	0.0232958
100043133	3581	-0.74657	2.36766	0.0954509	0.216586
56386	5808	-0.745779	5.64683	0.0105008	0.0391441
64652	5586	-0.745756	7.73705	0.00392525	0.0170867
68842	9863	-0.745571	7.64784	0.0135826	0.0483736
19712	4266	-0.745293	4.85644	0.00832291	0.032203
170829	1409	-0.745213	2.5752	0.0211945	0.0687356
20347	3436	-0.744974	5.58722	0.141651	0.287685
66915	711	-0.744518	5.4136	0.0114485	0.042059
193838	1521	-0.743971	2.46078	0.0269247	0.0830658
73047	1282	-0.743722	2.42913	0.0345124	0.10068
20615	1916	-0.742648	5.42528	0.0571252	0.148038
83768	1655	-0.742601	4.43881	0.092145	0.21114
626848	4206	-0.742378	2.91468	0.0252902	0.0789402
74316	868	-0.742044	4.3506	0.0429304	0.119468
213452	6385	-0.741632	4.84688	0.0141103	0.0499261
18032	3905	-0.741129	6.57124	0.0369068	0.106305
67023	1085	-0.740782	5.03435	0.0249263	0.0780604
22770	5212	-0.740496	4.41113	0.0443936	0.122182
18597	2761	-0.74042	7.00239	0.00435602	0.0186911
66626	3898	-0.740366	4.71964	0.00668573	0.0267945
329260	8314	-0.740176	3.84277	0.0100075	0.0375999
14620	1922	-0.739951	0.834446	0.317814	0.504525
81003	4258	-0.73987	3.99802	0.0112322	0.0414509
69019	1006	-0.739489	6.62066	0.0200644	0.0659078
69288	4631	-0.739181	4.83476	0.043559	0.120678
69149	2426	-0.738978	1.49653	0.113568	0.244664
330260	1850	-0.738528	5.42457	0.0117375	0.0428586
75723	8951	-0.737314	6.59954	0.00414228	0.0179289
78887	4025	-0.737282	3.63183	0.0144425	0.0509122
227693	4100	-0.737232	4.15663	0.0167137	0.0569662
321008	3348	-0.737061	2.19613	0.0416943	0.116998
19400	1620	-0.736484	6.26866	0.0702466	0.172082
66627	1548	-0.736023	2.6579	0.0216651	0.0699556
60406	1183	-0.735945	4.58398	0.0100794	0.0378078
269473	7112	-0.735804	4.05425	0.0181192	0.0609202
67171	2197	-0.734815	5.03528	0.0508632	0.135532
100383	2662	-0.734331	4.95721	0.0338825	0.099223
107022	2605	-0.734047	2.65139	0.0204354	0.0668954
66597	1699	-0.733696	3.66982	0.0264175	0.0818327
207792	4611	-0.733508	3.69798	0.0759832	0.182417
66124	1051	-0.733055	3.96807	0.0337236	0.0989099
225888	9112	-0.73287	5.00279	0.0175185	0.059355
108837	5650	-0.732381	5.33478	0.0140438	0.0497371
109263	6585	-0.732139	5.28655	0.00657855	0.0264366
378466	2602	-0.731129	1.54405	0.128809	0.268226
54399	1552	-0.730984	3.67248	0.0189762	0.0631329
17764	7631	-0.729519	4.62638	0.0115137	0.0422303
238037	3180	-0.728905	2.29283	0.0388445	0.11055
11416	3109	-0.728848	4.60355	0.00884992	0.0338634
77634	1385	-0.727838	3.90688	0.00978823	0.0368851
71474	4341	-0.727593	4.02555	0.013958	0.0494944
67230	7933	-0.726724	2.62432	0.0391569	0.111217
100213	5402	-0.726523	4.98567	0.0155212	0.0537358
11797	3140	-0.724209	3.55656	0.0200385	0.0658416
22042	4914	-0.723718	7.15659	0.11709	0.250129
15211	1865	-0.722953	6.19237	0.161699	0.317012
70676	2976	-0.722942	2.69129	0.0919014	0.210794
68770	4839	-0.722163	3.84614	0.011652	0.0426282
217198	3007	-0.721511	4.24272	0.00838809	0.0323893
13982	4319	-0.721484	1.12558	0.152908	0.304111
74356	3553	-0.721452	3.08468	0.0447217	0.122926
30957	5603	-0.721217	5.55567	0.00617699	0.0250993
319604	6599	-0.720902	5.68239	0.00629659	0.0254945
224598	2974	-0.720844	2.70231	0.0932557	0.213172
11409	1837	-0.720304	5.358	0.0129753	0.046597
67898	1551	-0.719644	4.98751	0.019419	0.0643803
56208	2031	-0.718776	5.63346	0.0184979	0.0618838
109284	1821	-0.718756	4.12471	0.0485116	0.130454
320700	2969	-0.718431	2.24312	0.0424684	0.1185
108934	4483	-0.718324	4.64657	0.0130232	0.0467165
54720	2506	-0.7183	4.2923	0.0165686	0.0566236
21886	3115	-0.718177	3.71408	0.0912088	0.209584
230696	1867	-0.718052	3.43666	0.0165843	0.0566436
218341	2906	-0.717881	2.56175	0.0524699	0.138906
217463	6226	-0.717036	5.68244	0.0122075	0.0442889
105171	4089	-0.716819	3.19487	0.0160042	0.0551713
75731	1511	-0.716406	2.65923	0.0593434	0.152084
72284	1959	-0.716295	3.43245	0.0213734	0.0692012
22365	2626	-0.715939	3.64033	0.020681	0.0674978
74374	6244	-0.715481	4.96802	0.0174398	0.0591409
54201	6893	-0.714088	3.10935	0.0276811	0.084758
22110	2696	-0.713787	5.12364	0.0567136	0.147306
15184	3798	-0.712686	5.56852	0.0113259	0.0417341
67048	4174	-0.711585	5.44962	0.0107455	0.039926
69745	913	-0.710432	1.94434	0.075248	0.180928
382985	4513	-0.710292	4.27541	0.0133424	0.047682
224648	8567	-0.70962	4.54303	0.0270615	0.0833076
19651	4888	-0.709433	5.20863	0.0285775	0.0868505
56506	736	-0.709186	2.01475	0.101545	0.226498
16562	6764	-0.708379	7.36991	0.00534621	0.0222055
71059	1951	-0.708374	1.67282	0.217621	0.390692
19365	1978	-0.707376	3.08627	0.0202249	0.0663777
233168	2931	-0.707358	3.58313	0.0165735	0.0566236
104027	7113	-0.706298	4.7512	0.140418	0.285895
18247	1843	-0.705868	5.33042	0.026935	0.083075
16998	5190	-0.705793	6.88083	0.00705862	0.0280234
114679	872	-0.70459	4.72601	0.0393798	0.111711
100986	12105	-0.704571	5.84673	0.0100646	0.0377647
68497	5434	-0.703852	5.31022	0.00940112	0.0356974
319263	5232	-0.703233	5.22022	0.096855	0.218945
240028	5181	-0.702988	5.32177	0.0111897	0.0413344
54473	3705	-0.702739	5.50407	0.00839717	0.0324134
223455	6236	-0.701427	6.39609	0.00566339	0.0233278
56441	1998	-0.701375	3.18308	0.0818134	0.192727
209131	7507	-0.701208	3.43055	0.0222306	0.0713402
104184	2355	-0.701201	5.36817	0.00840341	0.0324265
56430	4531	-0.701117	5.91132	0.00631211	0.0255392
207181	8216	-0.700413	4.79103	0.0136879	0.0486426
14367	6914	-0.700231	3.57007	0.0601774	0.153749
214895	2225	-0.699694	4.05582	0.0336267	0.0987525
67422	3110	-0.69905	4.90345	0.0115874	0.0424325
22318	2164	-0.698965	5.11665	0.0244437	0.0769272
66294	1765	-0.698776	3.70873	0.0287837	0.087245
13663	2291	-0.698673	5.47583	0.0146785	0.0515373
236604	2857	-0.698344	3.14573	0.0677683	0.167485
66204	648	-0.697601	2.53663	0.102505	0.227882
74257	1556	-0.697467	4.418	0.0439632	0.121513
104009	3361	-0.697345	5.79747	0.00658272	0.0264366
22644	3264	-0.697105	4.43623	0.013637	0.048507
74011	2687	-0.696982	1.99763	0.0606819	0.154727
16443	19459	-0.695751	5.56199	0.00675237	0.0270142
68166	5083	-0.694676	5.73509	0.00975056	0.036778
216848	6168	-0.694605	7.38378	0.00537203	0.0223047
240041	6618	-0.694596	3.04807	0.0603031	0.153967
77697	2987	-0.694565	3.54819	0.134038	0.276353
74577	3451	-0.694262	1.49969	0.150244	0.30012
73834	1410	-0.693832	6.41836	0.122993	0.259197
67229	3413	-0.693746	5.19214	0.0116479	0.0426267
18828	1900	-0.693686	2.73644	0.0338814	0.099223
214505	1234	-0.693639	3.83647	0.0206879	0.0674978
69638	1247	-0.692954	3.3554	0.0836963	0.195875
101543	1958	-0.692362	3.25599	0.051545	0.136838
384864	1122	-0.692258	4.01234	0.0359237	0.103902
320655	2424	-0.692031	2.20529	0.045956	0.125502
27029	4324	-0.69186	2.65506	0.123256	0.259487
109242	5598	-0.690607	3.79687	0.0205386	0.0671371
14270	8040	-0.690087	5.40828	0.0127604	0.0459616
67869	1424	-0.689715	6.15086	0.0547618	0.143476
102791	1629	-0.689689	3.29394	0.0454409	0.124423
21951	6444	-0.689186	5.41966	0.0100576	0.0377506
170472	3986	-0.689099	3.76091	0.0434328	0.120426
75985	1927	-0.688368	0.986282	0.111348	0.241225
77128	7455	-0.688325	3.6491	0.290659	0.474716
269682	4817	-0.688097	5.42223	0.00980465	0.0369227
54632	3425	-0.687723	4.67325	0.0113017	0.0416669
228356	1979	-0.687643	4.22329	0.0785312	0.18704
230700	4762	-0.686723	5.20397	0.00952032	0.0360541
76311	1498	-0.686509	1.26261	0.121538	0.256875
56176	1748	-0.686473	4.56339	0.108839	0.2375
330189	1860	-0.686319	3.95361	0.0496648	0.132897
67581	3652	-0.686206	4.71576	0.0256179	0.0798261
100502796	930	-0.686206	3.47607	0.054116	0.142245
19726	9341	-0.686075	3.60134	0.0844367	0.197197
110196	1461	-0.686028	7.39538	0.0519873	0.13782
56462	1918	-0.685614	7.38052	0.0361992	0.104533
270035	2100	-0.685167	1.545	0.135305	0.278463
66146	3826	-0.685148	5.52701	0.015381	0.0534125
216560	2443	-0.685048	2.02516	0.109068	0.23766
110058	1617	-0.684193	1.89241	0.185298	0.348555
76238	1226	-0.684034	3.5685	0.0766907	0.183691
56217	5515	-0.683933	4.87995	0.011336	0.0417398
12521	1854	-0.683428	7.67258	0.102268	0.227488
71371	4494	-0.683278	4.58934	0.0195941	0.0648481
67532	3419	-0.683272	6.37773	0.00992225	0.0373058
105501	2749	-0.682653	5.42039	0.192511	0.357653
68465	3963	-0.682369	5.74644	0.0123869	0.0448651
11492	6388	-0.681631	6.21337	0.0356039	0.103284
19817	332	-0.681295	9.28925	0.0846388	0.197508
83485	1718	-0.681021	4.3032	0.0148738	0.0520947
14081	3891	-0.680592	4.09807	0.0664639	0.165011
58988	1491	-0.680303	4.20703	0.0618097	0.156692
11515	4457	-0.680063	2.84593	0.027896	0.0852332
232798	5094	-0.67957	5.77543	0.0087398	0.0335207
[truncated: 9,420 more rows]
