# Supplementary material for: A defined N6-methyladenosine (m6A) profile conferred by METTL3 regulates muscle stem cell/myoblast state transitions
Source: Cell Death Discov. 2020 Sep 29;6:95. doi: 10.1038/s41420-020-00328-5 (PMC7524727; doi:10.1038/s41420-020-00328-5)
Supplement: Supplementary file 7 — Supplementary Table 4 [file 41420_2020_328_MOESM7_ESM.xlsx]

## Sheet: Supplementary Table 4
Transcripts differentially regulated in the RNA- seq dataset (Supplementary Table 3) and eniched in GM in the MeRIP-seq dataset (Supplementary Table 1)
D10Wsu102e
D1Ertd622e
2810474O19Rik
1700037H04Rik
Zfp839
Zfp943
Zfp282
Zfp369
Acat3
Zfp462
Zfp568
AI464131
Zfp703
Gm14137
