# Supplementary material for: A defined N6-methyladenosine (m6A) profile conferred by METTL3 regulates muscle stem cell/myoblast state transitions
Source: Cell Death Discov. 2020 Sep 29;6:95. doi: 10.1038/s41420-020-00328-5 (PMC7524727; doi:10.1038/s41420-020-00328-5)
Supplement: Supplementary file 8 — Supplementary Table 5 [file 41420_2020_328_MOESM8_ESM.xlsx]

## Sheet: Supplementary Table 5
Panther analysis of transcripts identified in Supplementary Table 1
Analysis Type:	PANTHER Overrepresentation Test (Released 20190711)
Annotation Version and Release Date:	PANTHER version 14.1 Released 2019-03-12
Analyzed List:	SigGM.txt (Mus musculus)
Reference List:	Mus musculus (all genes in database)
Test Type:	FISHER
Correction:	FDR
PANTHER GO-Slim Molecular Function	Mus musculus - REFLIST (22296)	SigGM.txt (852)	SigGM.txt (expected)	SigGM.txt (over/under)	SigGM.txt (fold Enrichment)	SigGM.txt (raw P-value)	SigGM.txt (FDR)
RNA polymerase II transcription factor binding (GO:0001085)	38	7	1.45	+	4.82	0.0012	0.0377
transcription corepressor activity (GO:0003714)	64	10	2.45	+	4.09	0.000369	0.0143
transcription factor binding (GO:0008134)	173	21	6.61	+	3.18	1.04e-05	0.000525
transcription coregulator activity (GO:0003712)	192	19	7.34	+	2.59	0.000315	0.0133
chromatin binding (GO:0003682)	152	15	5.81	+	2.58	0.00133	0.0396
transcription regulatory region DNA binding (GO:0044212)	395	35	15.09	+	2.32	1.26e-05	0.000579
transcription regulator activity (GO:0140110)	869	71	33.21	+	2.14	9.11e-09	7.67e-07
transcription regulatory region sequence-specific DNA binding (GO:0000976)	336	27	12.84	+	2.1	0.000587	0.0212
DNA-binding transcription factor activity (GO:0003700)	752	60	28.74	+	2.09	3.2e-07	1.8e-05
DNA binding (GO:0003677)	988	78	37.75	+	2.07	8.36e-09	8.44e-07
nucleic acid binding (GO:0003676)	1642	111	62.75	+	1.77	1.54e-08	1.11e-06
heterocyclic compound binding (GO:1901363)	1764	113	67.41	+	1.68	1.8e-07	1.14e-05
transferase activity (GO:0016740)	1655	91	63.24	+	1.44	0.000725	0.0244
molecular transducer activity (GO:0060089)	1968	21	75.2	-	0.28	9.05e-14	1.52e-11
signaling receptor activity (GO:0038023)	1897	16	72.49	-	0.22	7.14e-16	3.6e-13
transmembrane signaling receptor activity (GO:0004888)	1622	12	61.98	-	0.19	7.7e-15	1.94e-12
G-protein coupled receptor activity (GO:0004930)	1259	7	48.11	-	0.15	2.76e-13	3.49e-11
