# Supplementary material for: A defined N6-methyladenosine (m6A) profile conferred by METTL3 regulates muscle stem cell/myoblast state transitions
Source: Cell Death Discov. 2020 Sep 29;6:95. doi: 10.1038/s41420-020-00328-5 (PMC7524727; doi:10.1038/s41420-020-00328-5)
Supplement: Supplementary file 9 — Supplementary Table 6 [file 41420_2020_328_MOESM9_ESM.xlsx]

## Sheet: Supplementary Table 6
Panther analysis of transcripts identified in Supplementary Table 4 and had an FDR of < 0.5 and Fold Change of >1.5 or <-1.5
Analysis Type:	PANTHER Overrepresentation Test (Released 20190711)
Annotation Version and Release Date:	PANTHER version 14.1 Released 2019-03-12
Analyzed List:	Client Text Box Input (Mus musculus)
Reference List:	Mus musculus (all genes in database)
Test Type:	FISHER
Correction:	FDR
PANTHER GO-Slim Molecular Function	Mus musculus - REFLIST (22296)	Client Text Box Input (1296)	Client Text Box Input (expected)	Client Text Box Input (over/under)	Client Text Box Input (fold Enrichment)	Client Text Box Input (raw P-value)	Client Text Box Input (FDR)
calcium-dependent protein binding (GO:0048306)	7	4	0.41	+	9.83	0.00219	0.024
DNA replication origin binding (GO:0003688)	10	5	0.58	+	8.6	0.000938	0.011
DNA binding, bending (GO:0008301)	52	25	3.02	+	8.27	1.84e-13	3.09e-11
DNA helicase activity (GO:0003678)	22	10	1.28	+	7.82	5.13e-06	0.00013
catalytic activity, acting on DNA (GO:0140097)	49	19	2.85	+	6.67	2.55e-09	2.57e-07
3'-5' DNA helicase activity (GO:0043138)	13	5	0.76	+	6.62	0.00233	0.0245
heparin binding (GO:0008201)	17	6	0.99	+	6.07	0.00122	0.014
DNA-directed DNA polymerase activity (GO:0003887)	16	5	0.93	+	5.38	0.00483	0.0469
DNA-dependent ATPase activity (GO:0008094)	39	12	2.27	+	5.29	1.55e-05	0.000326
mRNA 3'-UTR binding (GO:0003730)	21	6	1.22	+	4.92	0.00297	0.0306
actin filament binding (GO:0051015)	65	17	3.78	+	4.5	1.85e-06	5.18e-05
protein kinase regulator activity (GO:0019887)	49	12	2.85	+	4.21	0.000102	0.00178
double-stranded DNA binding (GO:0003690)	53	11	3.08	+	3.57	0.000668	0.00822
microtubule binding (GO:0008017)	119	24	6.92	+	3.47	9.47e-07	3.19e-05
extracellular matrix structural constituent (GO:0005201)	55	11	3.2	+	3.44	0.000872	0.0105
cyclin-dependent protein serine/threonine kinase activity (GO:0004693)	66	13	3.84	+	3.39	0.000348	0.00518
cytoskeletal protein binding (GO:0008092)	353	67	20.52	+	3.27	3.11e-15	1.57e-12
tubulin binding (GO:0015631)	143	27	8.31	+	3.25	6.32e-07	2.28e-05
purine ribonucleotide binding (GO:0032555)	56	10	3.26	+	3.07	0.00307	0.0311
kinase regulator activity (GO:0019207)	84	15	4.88	+	3.07	0.000321	0.00507
ribonucleotide binding (GO:0032553)	63	11	3.66	+	3	0.00228	0.0245
calmodulin binding (GO:0005516)	104	17	6.05	+	2.81	0.000334	0.0051
actin binding (GO:0003779)	149	24	8.66	+	2.77	2.74e-05	0.000553
calcium ion binding (GO:0005509)	199	31	11.57	+	2.68	5.78e-06	0.000139
protein kinase binding (GO:0019901)	119	18	6.92	+	2.6	0.000519	0.0069
kinase binding (GO:0019900)	136	20	7.91	+	2.53	0.000506	0.0071
ATPase activity (GO:0016887)	267	39	15.52	+	2.51	1.43e-06	4.53e-05
protein serine/threonine kinase activity (GO:0004674)	390	55	22.67	+	2.43	2.01e-08	1.01e-06
nucleotide binding (GO:0000166)	120	16	6.98	+	2.29	0.00373	0.037
ATPase activity, coupled (GO:0042623)	211	27	12.26	+	2.2	0.000447	0.00644
transcription factor binding (GO:0008134)	173	22	10.06	+	2.19	0.0013	0.0146
protein kinase activity (GO:0004672)	569	72	33.07	+	2.18	9.8e-09	6.18e-07
phosphotransferase activity, alcohol group as acceptor (GO:0016773)	660	78	38.36	+	2.03	3.8e-08	1.75e-06
metal ion binding (GO:0046872)	291	34	16.91	+	2.01	0.000316	0.00514
transferase activity, transferring phosphorus-containing groups (GO:0016772)	824	94	47.9	+	1.96	5.32e-09	3.84e-07
cation binding (GO:0043169)	364	39	21.16	+	1.84	0.000574	0.00743
ion binding (GO:0043167)	535	56	31.1	+	1.8	7.29e-05	0.00142
DNA binding (GO:0003677)	988	103	57.43	+	1.79	8.43e-08	3.55e-06
enzyme regulator activity (GO:0030234)	599	61	34.82	+	1.75	8.32e-05	0.00156
molecular function regulator (GO:0098772)	946	87	54.99	+	1.58	8.39e-05	0.00151
transferase activity (GO:0016740)	1655	142	96.2	+	1.48	9.33e-06	0.000214
protein binding (GO:0005515)	2895	242	168.28	+	1.44	1.98e-08	1.11e-06
nucleic acid binding (GO:0003676)	1642	134	95.44	+	1.4	0.000178	0.003
heterocyclic compound binding (GO:1901363)	1764	139	102.54	+	1.36	0.000519	0.00708
catalytic activity (GO:0003824)	4592	341	266.92	+	1.28	1.69e-06	5.03e-05
binding (GO:0005488)	5633	399	327.43	+	1.22	1.5e-05	0.000329
Unclassified (UNCLASSIFIED)	11589	578	673.63	-	0.86	2.56e-07	9.96e-06
molecular transducer activity (GO:0060089)	1968	69	114.39	-	0.6	4.37e-06	0.000116
signaling receptor activity (GO:0038023)	1897	54	110.27	-	0.49	2.67e-09	2.25e-07
transmembrane signaling receptor activity (GO:0004888)	1622	32	94.28	-	0.34	1.24e-13	3.14e-11
G-protein coupled receptor activity (GO:0004930)	1259	24	73.18	-	0.33	5.08e-11	6.42e-09
structural constituent of ribosome (GO:0003735)	142	0	8.25	-	< 0.01	0.000611	0.00771
signaling receptor binding (GO:0005102)	763	61	100.27	-	0.61	6.53e-05	0.00127
endopeptidase activity (GO:0004175)	222	13	29.17	-	0.45	0.00203	0.0239
molecular transducer activity (GO:0060089)	1968	114	258.62	-	0.44	2.9e-23	3.66e-21
signaling receptor activity (GO:0038023)	1897	94	249.29	-	0.38	2.13e-28	3.59e-26
transmembrane signaling receptor activity (GO:0004888)	1622	55	213.15	-	0.26	1.31e-36	6.6e-34
G-protein coupled receptor activity (GO:0004930)	1259	34	165.45	-	0.21	1.08e-33	2.73e-31
steroid hydroxylase activity (GO:0008395)	50	0	6.57	-	< 0.01	0.00334	0.0325
