# Supplementary material for: A defined N6-methyladenosine (m6A) profile conferred by METTL3 regulates muscle stem cell/myoblast state transitions
Source: Cell Death Discov. 2020 Sep 29;6:95. doi: 10.1038/s41420-020-00328-5 (PMC7524727; doi:10.1038/s41420-020-00328-5)
Supplement: Supplementary file 11 — Supplementary Table 8 [file 41420_2020_328_MOESM11_ESM.xlsx]

## Sheet: Supplementary Table 8
Transcripts differentially regulated in the RNA- seq dataset (Supplementary Table 3) and eniched in 3d DM in the MeRIP-seq dataset (Supplementary Table 2)
Tnfrsf23
Zfp365
Zfp322a
Zfp382
Gm5113
Mfap1b
