# Supplementary material for: A defined N6-methyladenosine (m6A) profile conferred by METTL3 regulates muscle stem cell/myoblast state transitions
Source: Cell Death Discov. 2020 Sep 29;6:95. doi: 10.1038/s41420-020-00328-5 (PMC7524727; doi:10.1038/s41420-020-00328-5)
Supplement: Supplementary file 12 — Supplementary Table 9 [file 41420_2020_328_MOESM12_ESM.xlsx]

## Sheet: Supplementary Table 9
Panther analysis of transcripts identified in Supplementary Table 2
Analysis Type:	PANTHER Overrepresentation Test (Released 20190711)
Annotation Version and Release Date:	PANTHER version 14.1 Released 2019-03-12
Analyzed List:	Client Text Box Input (Mus musculus)
Reference List:	Mus musculus (all genes in database)
Test Type:	FISHER
Correction:	FDR
PANTHER GO-Slim Molecular Function	Mus musculus - REFLIST (22296)	Client Text Box Input (336)	Client Text Box Input (expected)	Client Text Box Input (over/under)	Client Text Box Input (fold Enrichment)	Client Text Box Input (raw P-value)	Client Text Box Input (FDR)
microtubule binding (GO:0008017)	119	8	1.79	+	4.46	0.00063	0.0455
nucleic acid binding (GO:0003676)	1642	45	24.74	+	1.82	0.000137	0.0138
heterocyclic compound binding (GO:1901363)	1764	46	26.58	+	1.73	0.000342	0.0288
molecular transducer activity (GO:0060089)	1968	4	29.66	-	0.13	3.9e-09	9.86e-07
signaling receptor activity (GO:0038023)	1897	3	28.59	-	0.1	1.13e-09	5.69e-07
transmembrane signaling receptor activity (GO:0004888)	1622	2	24.44	-	0.08	6.97e-09	1.17e-06
G-protein coupled receptor activity (GO:0004930)	1259	1	18.97	-	0.05	1.25e-07	1.58e-05
