# Supplementary material for: A defined N6-methyladenosine (m6A) profile conferred by METTL3 regulates muscle stem cell/myoblast state transitions
Source: Cell Death Discov. 2020 Sep 29;6:95. doi: 10.1038/s41420-020-00328-5 (PMC7524727; doi:10.1038/s41420-020-00328-5)
Supplement: Supplementary file 13 — Supplementary Table 10 [file 41420_2020_328_MOESM13_ESM.xlsx]

## Sheet: Supplementary Table 10
Overlap of Panther Terms enriched in the RNA-seq dataset and in 3d DM vs. GM m6A-seq samples
Enriched in RNAseq	Enriched in m6A-seq
calcium-dependent protein binding (GO:0048306)	microtubule binding (GO:0008017)
DNA replication origin binding (GO:0003688)	nucleic acid binding (GO:0003676)	Enriched in both data sets
DNA binding, bending (GO:0008301)	heterocyclic compound binding (GO:1901363)
DNA helicase activity (GO:0003678)	molecular transducer activity (GO:0060089)
catalytic activity, acting on DNA (GO:0140097)	signaling receptor activity (GO:0038023)
3'-5' DNA helicase activity (GO:0043138)	transmembrane signaling receptor activity (GO:0004888)
heparin binding (GO:0008201)	G-protein coupled receptor activity (GO:0004930)
DNA-directed DNA polymerase activity (GO:0003887)
DNA-dependent ATPase activity (GO:0008094)
mRNA 3'-UTR binding (GO:0003730)
actin filament binding (GO:0051015)
protein kinase regulator activity (GO:0019887)
double-stranded DNA binding (GO:0003690)
microtubule binding (GO:0008017)
extracellular matrix structural constituent (GO:0005201)
cyclin-dependent protein serine/threonine kinase activity (GO:0004693)
cytoskeletal protein binding (GO:0008092)
tubulin binding (GO:0015631)
purine ribonucleotide binding (GO:0032555)
kinase regulator activity (GO:0019207)
ribonucleotide binding (GO:0032553)
calmodulin binding (GO:0005516)
actin binding (GO:0003779)
calcium ion binding (GO:0005509)
protein kinase binding (GO:0019901)
kinase binding (GO:0019900)
ATPase activity (GO:0016887)
protein serine/threonine kinase activity (GO:0004674)
nucleotide binding (GO:0000166)
ATPase activity, coupled (GO:0042623)
transcription factor binding (GO:0008134)
protein kinase activity (GO:0004672)
phosphotransferase activity, alcohol group as acceptor (GO:0016773)
metal ion binding (GO:0046872)
transferase activity, transferring phosphorus-containing groups (GO:0016772)
cation binding (GO:0043169)
ion binding (GO:0043167)
DNA binding (GO:0003677)
enzyme regulator activity (GO:0030234)
molecular function regulator (GO:0098772)
transferase activity (GO:0016740)
protein binding (GO:0005515)
nucleic acid binding (GO:0003676)
heterocyclic compound binding (GO:1901363)
catalytic activity (GO:0003824)
binding (GO:0005488)
Unclassified (UNCLASSIFIED)
molecular transducer activity (GO:0060089)
signaling receptor activity (GO:0038023)
transmembrane signaling receptor activity (GO:0004888)
G-protein coupled receptor activity (GO:0004930)
structural constituent of ribosome (GO:0003735)
signaling receptor binding (GO:0005102)
endopeptidase activity (GO:0004175)
molecular transducer activity (GO:0060089)
signaling receptor activity (GO:0038023)
transmembrane signaling receptor activity (GO:0004888)
G-protein coupled receptor activity (GO:0004930)
steroid hydroxylase activity (GO:0008395)
